# Supplementary material for: Obstetric and neonatal outcomes, antiseizure medication profile, and seizure types in pregnant women in a vulnerability state from Brazil
Source: PLoS One. 2024 Apr 1;19(4):e0291190. doi: 10.1371/journal.pone.0291190 (PMC10984515; doi:10.1371/journal.pone.0291190)
Supplement: S1 Data — (XLSX) [file pone.0291190.s005.xlsx]

## Sheet: Planilha1
retrospective Cohort	epilepsy (1) No(0)	delivery date	medical record	ICD	previous birth	primípara 1 multípara 2	miscarriage	local	age	race/color	education	delivery	outcomes	seizure type	ultrasound	APGAR score 1' and 5'	cephalic perimeter	gestacional age	birth weignt	antenatal visit	marital status	origin	ocuppation	newborn data	phenobarbital	carbamazepine	valproico acid	phenitoina	lamotrigine	diazepam	oxcarbamazepine	ferrous sulfate	folic acid	others drugs	empty	ASM	outcomes	Oligodramnios	Amniorex primária	ICU	Pre-eclampsia	Eclampsia	vaginal bleeding	placenta praevia	miscarriage	Polidramnio	retroplacental hematoma	deep vein trombosis DVT	Depression
yes	1		0	G40	3	2	0		21	4	1	1	1	0	1	APGAR 8-10	33.5	4	4	5	0	1	HOUSEWIFE	preterm with respiratory distress	1	0	0	0	0	0	0	0	0	0		1	oligodramnio	1	0	0	0	0	0	0	0	0	0	0	0
yes	1		0	G40	8	2	3		25	1	1	1	0	0	0	APGAR 9-10	34.5	4	4	7	0	2	HOUSEWIFE	term	1	0	0	0	0	0	0	0	0	0		1	UNEVENTFULLY	0	0	0	0	0	0	0	0	0	0	0	0
yes	1		0	G40	5	2	1		24	4	1	1	0	0	0	APGAR 8-8	35.5	4	4	3	0	1	HOUSEWIFE	term with repiratory distress	1	2	0	0	0	0	0	8	9	0		2	UNEVENTFULLY	0	0	0	0	0	0	0	0	0	0	0	0
yes	1		0	G40	1	1	0		30	4	4	0	0	0	0	APGAR 9-9	34	4	4	5	1	2	HOUSEWIFE	term	1	0	0	0	0	0	0	0	0	0		1	UNEVENTFULLY	0	0	0	0	0	0	0	0	0	0	0	0
yes	1		0	G40	1	1	0		23	1	1	0	1	0	0	APGAR 8-9	29	3	3	3	0	1	HOUSEWIFE	preterm	1	2	0	0	0	0	0	8	9	0		2	aminiorrhexis premature	0	1	0	0	0	0	0	0	0	0	0	0
yes	1		0	G40	missing	missing	missing		26	2	4	missing	1	0	1	missing	missing	missing	missing	missing	2	2	HOUSEWIFE	stillborn	0	0	3	0	0	0	0	8	0	10		1	aminiorrhexis premature and oligodramnio	1	1	0	0	0	0	0	0	0	0	0	0
yes	1		0	G40	1	1	0		19	2	5	1	1	2	0	APGAR 9-10	32	3	3	5	1	1	HOUSEWIFE	term	1	0	0	0	0	0	0	0	0	0		2	ICU maternal	0	0	1	0	0	0	0	0	0	0	0	0
yes	1		0	G40	7	2	0		28	1	2	1	0	0	0	APGAR 6-9	34	4	4	5	2	1	HOUSEWIFE	term	1	2	0	0	0	0	0	0	0	0		2	UNEVENTFULLY	0	0	0	0	0	0	0	0	0	0	0	0
yes	1		0	G40	1	1	0		13	1	2	1	1	1	0	APGAR 9-10	32	3	3	5	2	2	HOUSEWIFE	preterm	0	2	0	0	0	0	0	8	0	10		2	PRE ECLAMPSIA, ECLAMPSIA, PrH and ICI maternal	0	0	1	1	1	0	0	0	0	0	0	0
yes	1		0	G40	1	1	0		21	4	1	0	1	0	0	APGAR 8-9	34	4	4	3	0	1	HOUSEWIFE	term	2	2	0	0	0	0	0	0	0	0		1	vaginal bleeding	0	0	0	0	0	1	0	0	0	0	0	0
yes	1		0	G40	2	2	0		26	4	1	0	1	0	0	APGAR 9-10	34	4	4	5	2	1	HOUSEWIFE	term	1	0	0	0	0	0	0	0	0	0		1	vaginal bleeding	0	0	0	0	0	1	0	0	0	0	0	0
yes	1		0	G40	1	1	0		17	1	2	1	1	1	0	APGAR 9-9	33.5	4	4	5	2	2	HOUSEWIFE	term with repiratory distress and congenita cardiac disease	1	0	0	0	0	0	0	0	0	0		1	PrH	0	0	0	0	0	0	0	0	0	0	0	0
yes	1		0	G40	3	2	0		29	1	0	1	1	0	1	APGAR 9-10	34	4	4	5	0	1	HOUSEWIFE	term	1	0	0	0	0	0	0	8	0	0		1	oligodramnio, placenta previous and vaginal belleding	1	0	0	0	0	1	1	0	0	0	0	0
yes	1		0	G40	1	1	0		21	4	2	1	1	0	1	APGAR 8-9	33	4	4	3	0	1	HOUSEWIFE	preterm	0	0	0	0	0	0	0	0	0	0		0	OLIGODRAMNIO	1	0	0	0	0	0	0	0	0	0	0	0
yes	1		0	G40	3	2	0		29	1	0	1	1	0	0	APGAR 9-10	34	4	4	5	2	2	HOUSEWIFE	term	1	0	0	0	0	0	0	8	9	0		1	oligodramnio, placenta previous and vaginal belleding	1	0	0	0	0	1	1	0	0	0	0	0
yes	1		0	G40	4	2	0		23	4	2	1	0	0	0	APGAR 9-10	34	4	4	5	0	1	HOUSEWIFE	term	1	0	0	0	0	0	0	0	0	0		1	UNEVENTFULLY	0	0	0	0	0	0	0	0	0	0	0	0
yes	1		0	G40	4	2	0		23	4	1	1	0	0	0	APGAR 9-10	34	4	4	5	0	1	HOUSEWIFE	term	1	0	0	0	0	0	0	0	0	0		2	UNEVENTFULLY	0	0	0	0	0	0	0	0	0	0	0	0
yes	1		0	G40	3	2	0		33	4	0	1	1	2	0	APGAR 9-10	31.5	4	4	missing	0	2	HOUSEWIFE	term	1	0	0	4	0	6	0	8	0	0		2	eclampsia and ICI maternal	0	0	1	0	1	0	0	0	0	0	0	0
yes	1		0	G40	1	1	0		16	4	2	0	1	0	0	APGAR 7-9	33.5	4	4	missing	0	2	HOUSEWIFE	term	1	0	0	0	0	0	0	8	0	0		1	PrH	0	0	0	0	0	0	0	0	0	0	0	0
yes	1		0	G40	1	1	0		37		2	1	1	1	0	APGAR 9-10	33	4	4	7	0	2	HOUSEWIFE	term	1	0	3	0	0	0	0	8	0	0		2	PrH and ICI maternal	0	0	1	0	0	0	0	0	0	0	0	0
yes	1		0	G40	1	1	0		17	4	5	0	0	0	0	APGAR 9-9	34	4	4	5	0	1	STUDENT	term	1	0	0	0	0	0	0	0	0	0		1	UNEVENTFULLY	0	0	0	0	0	0	0	0	0	0	0	0
yes	1		0	G40	2	2	1		22	1	2	1	1	0	1	APGAR 7-9	33.5	3	3	3	0	2	HOUSEWIFE	preterm with repiratory distress	1	0	0	0	0	0	0	0	0	0		1	PrH and Oligodramnio	1	0	0	0	0	0	0	0	0	0	0	0
yes	1		0	G40	1	1	1		36	4	2	missing	1	1	1	missing	missing	missing	missing	missing	0	1	HOUSEWIFE	stillborn	1	0	0	4	0	0	0	0	0	0		2	PrH and stillborn	0	0	0	0	0	0	0	1	0	0	0	0
yes	1		0	G40	1	1	0		15	4	2	0	0	0	0	APGAR 6-8	25	1	1	3	0	2	HOUSEWIFE	preterm extreme	1	0	0	0	0	0	0	8	0	10		1	UNEVENTFULLY	0	0	0	0	0	0	0	0	0	0	0	0
yes	1		0	G40	1	1	0		26	2	4	1	1	0	1	APGAR 9-10	36	4	4	5	1	2	STUDENT	term	0	0	3	0	0	0	0	0	0	0		1	OLIGODRAMNIO	1	0	0	0	0	0	0	0	0	0	0	0
yes	1		0	G40	2	2	0		22	4	6	1	1	2	0	APGAR 9-10	35	4	4	7	1	1	OTHER PROFESSIONS	term	1	0	0	4	0	0	0	0	0	0		2	ICI maternal	0	0	1	0	0	0	0	0	0	0	0	0
yes	1		0	G40	1	1	0		31	1	1	1	1	1	0	APGAR 9-10	36	4	4	7	0	1	HOUSEWIFE	term	0	0	0	4	0	0	0	8	9	0		1	ICI maternal and pre eclampsia	0	0	1	1	0	0	0	0	0	0	0	0
yes	1		0	G40	5	2	0		24	4	0	1	1	0	1	APGAR 9-10	34	4	4	missing	0	2	HOUSEWIFE	term	1	0	0	4	0	0	0	0	0	0		2	OLIGODRAMNIO	1	0	0	0	0	0	0	0	0	0	0	0
yes	1		0	G40	2	2	0		19	4	1	1	1	1	0	APGAR 9-10	33	4	4	3	0	2	HOUSEWIFE	term	1	0	0	0	0	0	0	0	0	0		1	PrH, eclampsia and ICI maternal	0	0	1	0	1	0	0	0	0	0	0	0
yes	1		0	G40	2	2	0		19	4	2	1	0	0	0	APGAR 8-9	34	4	4	3	0	1	HOUSEWIFE	term	1	0	0	0	0	0	0	0	0	0		1	UNEVENTFULLY	0	0	0	0	0	0	0	0	0	0	0	0
yes	1		0	G40	2	2	0		30	1	1	1	1	1	0	APGAR 5-9	36	3	4	7	2	2	HOUSEWIFE	preterm with repiratory distress	1	0	0	0	0	0	0	8	9	0		1	PrH, eclampsia and ICI maternal and obesity	0	0	1	0	1	0	0	0	0	0	0	0
yes	1		0	G40	4	2	0		28	4	4	1	1	0	0	APGAR 8-10	missing	4	4	6	1	2	HOUSEWIFE	preterm	1	0	0	0	0	0	0	8	9	0		1	UNEVENTFULLY	0	0	0	0	0	0	0	0	0	0	0	0
yes	1		0	G40	missing	missing	1		36	4	1	missing	1	2	missing	missing	missing	missing	missing	missing	4	2	HOUSEWIFE	stillborn	0	0	0	0	0	0	0	0	0	0		0	UNEVENTFULLY	0	0	0	0	0	0	0	0	0	0	0	0
yes	1		0	G40	4	2	0		28	4	4	1	1	2	0	APGAR 8-10	32.5	3	4	5	1	2	HOUSEWIFE	preterm	0	2	3	0	0	0	0	0	9	0		2	UNEVENTFULLY	0	0	0	0	0	0	0	0	0	0	0	0
yes	1		0	G40	2	2	0		29	1	4	1	1	0	1	APGAR 9-9	35	4	4	missing	2	1	HOUSEWIFE	term	0	2	0	0	0	0	0	0	9	0		2	POLIDRAMNIO	0	0	0	0	0	0	0	0	1	0	0	0
yes	1		0	G40	1	1	0		17	4	5	1	1	1	0	APGAR 9-9	32	4	3	3	2	2	HOUSEWIFE	term	0	2	0	0	0	0	0	0	0	0		1	PrH, eclampsia and ICU maternal	0	0	1	0	1	0	0	0	0	0	0	0
yes	1		0	G40	2	2	0		30	4	5	1	1	0	1	APAGAR 9-10	32	3	3	3	0	2	HOUSEWIFE	preterm	1	0	3	0	0	0	0	8	0	0		2	gestacional DIABETES and polidramnio	0	0	0	0	0	0	0	0	1	0	0	0
yes	1		0	G40	4	2	0		37	5	1	1	0	2	0	APGAR 9-10	35	4	4	5	2	1	HOUSEWIFE	term	0	0	0	0	0	0	0	0	0	0		0	UNEVENTFULLY	0	0	0	0	0	0	0	0	0	0	0	0
yes	1		0	G40	2	2	0		31	1	5	1	1	2	0	APGAR 8-10	35	4	4	3	0	1	HOUSEWIFE	term	0	2	0	0	0	0	0	0	0	0		1	UNEVENTFULLY	0	0	0	0	0	0	0	0	0	0	0	0
yes	1		0	G40	2	2	0		23	4	4	1	1	0	1	APGAR 9-10	missing	4	4	1	0	2	HOUSEWIFE	term	1	0	0	0	0	0	0	8	9	0		1	OLIGODRAMNIO	1	0	0	0	0	0	0	0	0	0	0	0
yes	1		0	G40	2	2	0		22	4	2	1	1	0	1	APGAR 9-9	31	3	3	3	2	2	HOUSEWIFE	preterm with repiratory distress	1	0	0	0	0	0	0	0	0	0		1	OLIGODRAMNIO AND AMNIORRHEXIS PREMATURE	1	1	0	0	0	0	0	0	0	0	0	0
yes	1		0	G40	5	2	1		23	4	2	1	1	1	1	APGAR 9-10	32	3	3	3	2	2	HOUSEWIFE	preterm	0	2	0	0	0	0	0	0	0	0		1	OLIGODRAMNIO, PrH AND PRE ECLAMPSIA	1	0	0	1	0	0	0	0	0	0	0	0
yes	1		0	G40	2	2	0		18	4	1	1	0	0	0	APGAR 8-9	33	4	4	missing	2	1	HOUSEWIFE	term	1	0	0	0	0	0	0	0	0	0		1	UNEVENTFULLY	0	0	0	0	0	0	0	0	0	0	0	0
yes	1		0	G40	1	1	0		17	4	2	1	1	2	0	APGAR 7-8	33	3	4	7	2	2	HOUSEWIFE	preterm with repiratory distress	0	0	0	0	0	6	0	0	0	10		2	DHEG+AVC+UTI MATERNA PrH, BRAIN STROKE AND ICU MATERNAL	0	0	1	0	0	0	0	0	0	0	0	0
yes	1		0	G40	2	2	1		21	4	3	0	0	1	0	APGAR 9-9	missing	3	4	7	0	2	HOUSEWIFE	preterm	1	0	0	0	0	6	0	0	0	0		2	UNEVENTFULLY	0	0	0	0	0	0	0	0	0	0	0	0
yes	1		0	G40	3	2	0		26	5	2	0	1	0	0	APGAR 9-10	33	4	4	0	0	2	HOUSEWIFE	term	1	2	0	0	0	0	0	8	9	0		2	PrH AND GESTACIONAL DIABETES	0	0	0	0	0	0	0	0	0	0	0	0
yes	1		0	G40	2	2	0		22	4	2	1	1	0	0	APGAR 8-9	32.5	4	4	5	0	1	HOUSEWIFE	term with repiratory distress	0	0	0	0	0	0	0	0	0	0		0	GESTACIONAL DIABETES	0	0	0	0	0	0	0	0	0	0	0	0
yes	1		0	G40	1	1	0		24	4	5	1	0	0	0	APGAR 8-9	missing	4	3	4	2	1	OTHER PROFESSIONS	term	0	2	0	0	0	0	0	0	9	0		1	UNEVENTFULLY	0	0	0	0	0	0	0	0	0	0	0	0
yes	1		0	G40	3	2	0		21	4	2	1	1	1	1	APGAR 4-8	28	2	2	3	2	2	HOUSEWIFE	preterm	0	2	0	0	0	0	0	8	0	0		1	VAGINAL BLEEDING AND RETROPLACENTAL HEMATOMA	1	0	0	0	0	1	0	0	0	1	0	0
yes	1		0	G40	1	1	0		18	4	1	1	0	0	0	APGAR 9-9	35	4	4	5	0	1	HOUSEWIFE	term	0	2	0	0	0	0	0	8	0	0		1	UNEVENTFULLY	0	0	0	0	0	0	0	0	0	0	0	0
yes	1		0	G40	2	2	0		24	4	5	1	1	2	0	APGAR 8-9	31	3	4	missing	2	2	HOUSEWIFE	preterm	1	0	0	0	0	6	0	0	9	0		2	PrH	0	0	0	0	0	0	0	0	0	0	0	0
yes	1		0	G40	2	2	0		35	4	1	1	1	1	0	missing	missing	missing	missing	missing	0	2	HOUSEWIFE	stillborn	1	0	0	0	0	0	0	0	0	0		1	PrH	0	0	0	0	0	0	0	0	0	0	0	0
yes	1		0	G40	3	2	0		19	4	2	0	0	0	0	APGAR 9-10	34	4	4	3	2	2	HOUSEWIFE	term	1	0	0	0	0	0	0	0	0	0		1	UNEVENTFULLY	0	0	0	0	0	0	0	0	0	0	0	0
yes	1		0	G40	2	2	1		37	4	4	1	0	0	0	APGAR 9-10	missing	4	4	5	1	2	HOUSEWIFE	term	1	0	0	0	0	0	0	0	0	10		2	UNEVENTFULLY	0	0	0	0	0	0	0	0	0	0	0	0
yes	1		0	G40	4	2	1		24	4	2	1	1	2	0	APGAR 9-9	33	4	4	3	0	1	HOUSEWIFE	term	1	0	3	0	0	0	0	8	0	0		2	UNEVENTFULLY	0	0	0	0	0	0	0	0	0	0	0	0
yes	1		0	G40	7	2	0		35	4	9	1	0	2	0	APGAR 9-9	33.5	4	4	missing	0	1	HOUSEWIFE	term	0	0	3	0	5	0	0	8	0	0		2	UNEVENTFULLY	0	0	0	0	0	0	0	0	0	0	0	0
yes	1		0	G40	2	2	0		24	2	1	0	1	0	0	APGAR 8-10	missing	4	4	10	1	1	HOUSEWIFE	term	1	2	0	0	0	0	0	0	0	0		2	POLIDRAMNIO	0	0	0	0	0	0	0	0	1	0	0	0
yes	1		0	G40	2	2	0		31	4	9	1	0	0	0	APGAR 9-10	35	4	4	9	1	2	HOUSEWIFE	term	0	0	0	0	5	0	0	0	0	0		1	UNEVENTFULLY	0	0	0	0	0	0	0	0	0	0	0	0
yes	1		0	G40	3	2	1		23	4	5	1	1	0	0	APGAR 8-9	32.5	4	4	7	0	2	HOUSEWIFE	term	1	0	0	0	0	0	0	8	0	10		1	DEEP VEIN TROMBOSIS	0	0	0	0	0	0	0	0	0	0	1	0
yes	1		0	G40	1	1	0		23	4	5	0	0	0	0	APGAR 9-9	35	4	4	7	1	1	HOUSEWIFE	term	1	0	0	0	0	0	0	0	0	0		1	UNEVENTFULLY	0	0	0	0	0	0	0	0	0	0	0	0
yes	1		0	G40	1	1	0		16	5	6	1	0	1	0	APGAR 9-10	32.5	4	4	7	0	1	STUDENT	term	1	0	0	0	0	0	0	0	0	0		1	UNEVENTFULLY	0	0	0	0	0	0	0	0	0	0	0	0
yes	1		0	G40	2	2	0		20	4	4	1	0	2	0	APGAR 8-9	missing	4	4	4	2	1	HOUSEWIFE	term	1	0	0	0	0	0	0	0	0	0		1	UNEVENTFULLY	0	0	0	0	0	0	0	0	0	0	0	0
yes	1		0	G40	3	2	0		28	4	4	1	1	0	0	APGAR 9-10	33	4	4	7	missing	2	HOUSEWIFE	term	1	2	0	0	0	0	0	0	0	0		2	DEPRESSION	0	0	0	0	0	0	0	0	0	0	0	1
yes	1		0	G40	4	2	1		26	4	5	1	1	0	0	APGAR 8-9	29.5	2	3	7	2	2	HOUSEWIFE	pretem with repiratory distress	0	2	0	0	0	0	0	0	0	0		1	PrH and Oligodramnio	1	0	0	0	0	0	0	0	0	0	0	0
yes	1		0	G40	3	2	1		33	2	4	1	1	2	0	APGAR 9-10	34	4	4	7	1	2	HOUSEWIFE	term	0	2	0	0	0	6	0	8	0	10		2	ICU MATERNAL	0	0	1	0	0	0	0	0	0	0	0	0
yes	1		0	G40	4	2	0		22	4	2	0	0	0	0	APGAR 9-9	34	4	4	7	3	2	HOUSEWIFE	term	0	0	0	0	0	0	0	0	0	0		0	UNEVENTFULLY	0	0	0	0	0	0	0	0	0	0	0	0
yes	1		0	G40	5	2	1		35	4	4	1	1	0	1	APGAR 1-8 8-9	32	4	4	7	1	2	OTHER PROFESSIONS	term with repiratory distress	1	2	0	0	0	0	0	0	0	0		2	POLIDRAMNIO	0	0	0	0	0	0	0	0	1	0	0	0
yes	1		0	G40	1	1	0		19	4	2	1	1	0	1	APGAR 7-9	34.5	4	4	7	1	2	HOUSEWIFE	term with malformation congenita (ears)	0	2	0	0	0	0	0	0	0	0		1	AMNIORRHEXIS PREMATURE AND OLIGODRAMNIO	1	1	0	0	0	0	0	0	0	0	0	0
yes	1		0	G40	3	2	0		32	4	2	1	1	2	1	APGAR 9-10	35.5	4	4	missing	1	1	HOUSEWIFE	term with malformation congenita (cleft lip palate)	1	0	0	4	0	0	0	0	0	0		2	BRAIN STROKE	0	0	0	0	0	0	0	0	0	0	0	0
yes	1		0	G40	3	2	1		26	4	2	1	1	0	0	APGAR 9-9	missing	3	4	missing	0	1	OTHER PROFESSIONS	preterm	1	0	0	0	0	0	0	0	0	0		1	PrH AND VAGINAL BLEEDING	0	0	0	0	0	1	0	0	0	0	0	0
yes	1		0	G40	4	2	0		21	4	2	1	1	0	1	APGAR 7-9	30	2	3	7	2	2	HOUSEWIFE	preterm with repiratory distress	0	2	0	0	0	0	0	0	0	0		1	OLIGODRAMNIO	1	0	0	0	0	0	0	0	0	0	0	0
yes	1		0	G40	1	1	0		23	4	1	1	1	1	0	APGAR 8-9	30.7	4	3	7	2	2	HOUSEWIFE	term	1	0	3	4	0	6	0	0	0	0		2	AMNIORRHEXIS PREMATURE	0	1	0	0	0	0	0	0	0	0	0	0
yes	1		0	G40	1	1	0		19	4	3	1	0	0	0	APGAR 8-10	missing	3	4	4	0	2	HOUSEWIFE	TERM	0	0	0	0	0	0	0	0	0	0		0	UNEVENTFULLY	0	0	0	0	0	0	0	0	0	0	0	0
yes	1		0	G40	3	2	1		24	2	4	1	1	1	0	APGAR 9-9	34	4	4	7	1	1	OTHER PROFESSIONS	TERM	1	0	0	4	0	0	0	8	0	0		2	UNEVENTFULLY	0	0	0	0	0	0	0	0	0	0	0	0
yes	1		0	G40	1	1	0		19	4	0	1	0	2	0	APGAR 9-10	33.5	4	4	3	2	1	HOUSEWIFE	TERM	0	0	0	0	0	0	0	0	0	0		0	UNEVENTFULLY	0	0	0	0	0	0	0	0	0	0	0	0
yes	1		0	G40	1	1	0		16	4	5	1	1	2	1	APGAR 4-7	32	4	3	7	0	2	STUDENT	TERM	1	2	0	0	0	0	0	0	0	0		2	POLIDRAMNIO AND ICU	0	0	1	0	0	0	0	0	1	0	0	0
yes	1		0	G40	5	2	2		37	4	5	1	1	0	0	APGGAR 8-9	34.5	4	4	7	0	1	HOUSEWIFE	TERM	0	0	0	0	0	0	0	0	0	0		0	MATERNAL HEART DISEASE	0	0	0	0	0	0	0	0	0	0	0	0
yes	1		0	G40	5	2	2		37	4	4	1	0	0	0	APGAR 8-9	34.5	4	4	7	0	1	HOUSEWIFE	TERM	0	0	0	0	0	0	0	0	0	0		0	UNEVENTFULLY	0	0	0	0	0	0	0	0	0	0	0	0
yes	1		0	G40	2	2	1		25	4	4	1	0	2	0	APGAR 9-10	34	4	4	4	0	1	HOUSEWIFE	TERM	1	0	0	0	0	0	0	0	0	0		1	UNEVENTFULLY	0	0	0	0	0	0	0	0	0	0	0	0
yes	1		0	G40	3	2	0		21	4	2	1	1	0	0	APGAR 9-10	33	4	4	3	2	1	HOUSEWIFE	TERM	1	0	0	0	0	0	0	0	0	0		1	PrH	0	0	0	0	0	0	0	0	0	0	0	0
yes	1		0	G40	5	2	2		32	4	5	0	1	0	0	APGAR 8-9	24	1	1	5	2	2	HOUSEWIFE	PRETERM WITH CONGENITA CARDIAC DISEASE	1	0	0	0	0	0	0	8	0	0		1	VAGINAL BLEEDING AND MATERNAL HEART DISEASE	0	0	0	0	0	1	0	0	0	0	0	0
yes	1		0	G40	1	1	0		19	4	5	1	0	1	0	APGAR 9-10	33	4	4	7	0	1	HOUSEWIFE	TERM	1	0	0	0	0	0	0	8	9	0		1	UNEVENTFULLY	0	0	0	0	0	0	0	0	0	0	0	0
yes	1		0	G40	1	1	0		18	4	5	1	1	0	1	APGAR 8-9	31.5	3	3	7	0	2	HOUSEWIFE	PRETERM	1	0	0	0	0	0	0	0	0	10		2	OLIGODRAMNIO AND MATERNAL HEART DISEASE	1	0	0	0	0	0	0	0	0	0	0	0
yes	1		0	G40	3	2	0		21	4	5	0	1	0	0	APGAR 8-9	37	4	4	6	0	1	OTHER PROFESSIONS	TERM	0	0	0	0	0	0	0	0	0	0		0	UNEVENTFULLY	0	0	0	0	0	0	0	0	0	0	0	0
yes	1		0	G40	3	2	0		24	4	5	1	0	2	0	APGAR 9-10	32	4	4	5	4	1	OTHER PROFESSIONS	TERM	0	2	0	0	0	0	0	0	0	0		1	UNEVENTFULLY	0	0	0	0	0	0	0	0	0	0	0	0
yes	1		0	G40	2	2	0		39	4	2	0	1	1	0	APGAR 7-9	33	4	4	5	0	1	HOUSEWIFE	TERM	1	0	0	0	0	6	0	0	0	0		2	PrH	0	0	0	0	0	0	0	0	0	0	0	0
yes	1		0	G40	2	2	0		28	4	5	1	0	0	0	APGAR 7-8	36	4	4	7	2	1	HOUSEWIFE	TERM	0	0	0	0	0	0	0	8	0	0		0	UNEVENTFULLY	0	0	0	0	0	0	0	0	0	0	0	0
yes	1		0	G40	3	2	1		20	4	5	0	1	2	0	APGAR 9-9	35	4	4	6	1	1	STUDENT	TERM	1	0	0	4	0	0	0	0	0	0		2	ICU MATERNAL	0	0	1	0	0	0	0	0	0	0	0	0
yes	1		0	G40	1	1	0		23	4	2	1	1	0	0	APGAR 9-10	37	4	4	10	0	1	HOUSEWIFE	TERM	0	2	0	0	0	0	0	8	9	0		1	UNEVENTFULLY	0	0	0	0	0	0	0	0	0	0	0	0
yes	1		0	G40	2	2	0		35	4	2	1	0	0	0	APGAR 9-10	35	4	4	7	0	2	HOUSEWIFE	TERM	0	2	0	0	0	0	0	8	9	0		1	UNEVENTFULLY	0	0	0	0	0	0	0	0	0	0	0	0
yes	1		0	G40	2	2	0		29	4	5	0	0	2	0	APGAR 8-9	31	4	4	5	1	1	HOUSEWIFE	TERM	0	0	0	4	0	0	0	0	0	0		1	ICU MATERNAL	0	0	1	0	0	0	0	0	0	0	0	0
yes	1		0	G40	6	2	3		25	4	2	1	1	0	0	APGAR 9-10	36	4	4	5	2	2	HOUSEWIFE	TERM	1	0	0	0	0	0	0	0	0	0		1	AMNIORRHEXIS PREMATURE AND OLIGODRAMNIO	1	1	0	0	0	0	0	0	0	0	0	0
yes	1		0	G40	3	2	1		24	4	2	1	0	0	0	APGAR 9-10	34	3	4	missing	2	1	HOUSEWIFE	preterm with repiratory distress	0	0	3	0	0	0	0	0	0	0		1	UNEVENTFULLY	0	0	0	0	0	0	0	0	0	0	0	0
yes	1		0	G40	2	2	0		30	4	8	1	0	1	0	APGAR 9-10	35	4	4	7	3	1	STUDENT	TERM WITH VAGINAL BLEEDING	0	0	0	0	0	0	0	0	0	0		0	UNEVENTFULLY	0	0	0	0	0	0	0	0	0	0	0	0
yes	1		0	G40	1	1	0		22	4	2	0	0	0	0	APGAR 9-10	33	4	4	7	1	2	OTHER PROFESSIONS	TERM	0	2	0	0	0	0	0	0	0	0		1	UNEVENTFULLY	0	0	0	0	0	0	0	0	0	0	0	0
yes	1		0	G40	1	1	0		16	4	2	0	0	2	0	APGAR 7-8	31	3	3	5	2	1	STUDENT	PRETERM WITH RESPIRATORY DISTRESS	1	2	0	4	0	6	0	0	0	0		2	ICU MATERNAL	0	0	1	0	0	0	0	0	0	0	0	0
yes	1		0	G40	1	1	0		26	4	8	1	1	0	0	APGAR 8-9	35	4	4	6	0	1	HOUSEWIFE	TERM WITH CONGENITA MALFORMATION CONGENITAL CROOCKED FOOT	0	2	0	0	0	0	0	8	9	0		1	UNEVENTFULLY	0	0	0	0	0	0	0	0	0	0	0	0
yes	1		0	G40	2	2	0		32	4	5	1	1	1	1	APGAR 8-9	33	3	4	7	1	1	HOUSEWIFE	PRETERM WITH REPIRATORY DISTRESS NA CONGENITAL CARDIAC DISEASE	1	0	3	0	0	0	0	0	0	0		2	OLIGODRAMNIO AND PrH	1	0	0	0	0	0	0	0	0	0	0	0
yes	1		0	G40	2	2	0		22	4	2	1	0	2	0	APGAR 8-9	34	3	4	5	0	2	HOUSEWIFE	PRETERM WITH RESPIRATORY DISTRESS	1	2	0	4	0	6	0	0	0	0		2	ICU MATERNAL	0	0	1	0	0	0	0	0	0	0	0	0
yes	1		0	G40	1	1	0		15	4	5	1	1	0	0	APGAR 8-9	34.5	3	4	7	0	2	STUDENT	PRETERM WITH RESPIRATORY DISTRESS	0	0	3	0	0	0	0	0	0	0		1	DEEP VEIN TROMBOSIS, VAGINAL BLEEDING AND OLIGODRAMNIO	1	0	0	0	0	1	0	0	0	0	1	0
yes	1		0	G40	1	1	0		16	4	2	0	0	1	0	APGAR 7-8	35	3	4	7	0	2	HOUSEWIFE	PRETERM WITH RESPIRATORY DISTRESS	1	0	0	0	0	0	0	0	0	0		1	UNEVENTFULLY	0	0	0	0	0	0	0	0	0	0	0	0
yes	1		0	G40	1	1	0		16	4	9	missing	1	0	0	missing	missing	missing	missing	missing	0	1	STUDENT	stillborn	1	0	0	0	0	6	0	8	9	10		2	GESTACIONAL DIABETES AND DEPRESSION	0	0	0	0	0	0	0	0	0	0	0	1
yes	1		0	G40	3	2	0		34	4	1	1	1	2	0	APGAR 9-9	33	3	3	6	1	2	HOUSEWIFE	PRETERM WITH ICTEROUS	1	2	3	0	0	6	0	0	0	0		2	ICU MATERNAL	0	0	1	0	0	0	0	0	0	0	0	0
yes	1		0	G40	4	2	2		28	4	2	1	0	1	0	APGAR 9-9	33	4	4	7	0	2	HOUSEWIFE	TERM	1	2	0	0	0	0	0	8	0	10		2	UNEVENTFULLY	0	0	0	0	0	0	0	0	0	0	0	0
yes	1		0	G40	1	1	0		18	4	2	1	1	1	0	APGAR 7-9	missing	4	4	7	0	1	HOUSEWIFE	TERM	0	0	0	0	0	0	0	0	0	0		0	PrH, ECLAMPSIA ANDICU MATERNAL	0	0	1	0	1	0	0	0	0	0	0	0
yes	1		0	G40	2	2	1		24	4	5	1	1	0	0	APGAR 7-8	32	3	3	2	2	2	HOUSEWIFE	PRETERM WITH REPIRATORY DISTRESS NA CONGENITAL CARDIAC DISEASE	1	0	0	0	0	0	0	0	0	0		1	OLIGODRAMNIO AND ECLAMPSIA	1	0	0	0	0	0	0	0	0	0	0	0
yes	1		0	G40	2	2	0		22	4	2	1	1	0	0	APGAR 9-10	34	4	4	7	0	2	HOUSEWIFE	TERM	0	0	0	0	0	0	0	0	0	0		0	UNEVENTFULLY	0	0	1	0	0	0	0	0	0	0	0	0
yes	1		0	G40	3	2	2		25	4	2	1	1	0	0	APGAR 8-9	32	4	3	10	2	2	HOUSEWIFE	TERM	1	0	0	0	0	0	0	0	0	10		1	GESTACIONAL DIABETES	0	0	0	0	0	0	0	0	0	0	0	0
yes	1		0	G40	2	2	0		21	4	6	1	1	1	0	APGAR 9-9	34	4	4	8	1	2	HOUSEWIFE	TERM	1	0	0	0	0	0	0	0	0	0		1	PrH AND ECLAMPSIA	0	0	0	0	1	0	0	0	0	0	0	0
yes	1		0	G40	1	1	0		19	4	2	0	1	0	0	APGAR 9-9	33	4	4	5	0	1	STUDENT	TERM	1	0	0	0	0	0	0	8	9	10		1	PrH	0	0	0	0	0	0	0	0	0	0	0	0
yes	1		0	G40	1	1	0		19	4	2	0	0	2	0	APGAR 9-9	33	4	4	5	2	1	HOUSEWIFE	TERM	1	2	0	0	0	0	0	8	9	0		2	ICU MATERNAL	0	0	1	0	0	0	0	0	0	0	0	0
yes	1		0	G40	6	2	0		40	4	2	0	1	0	0	APGAR 6-9	34	4	4	3	2	1	HOUSEWIFE	TERM WITH RESPIRATORY DISTRESS	1	0	0	0	0	0	0	0	0	0		1	PrH	0	0	0	0	0	0	0	0	0	0	0	0
yes	1		0	G40	1	1	0		27	4	5	missing	0	2	0	missing	missing	missing	missing	missing	0	1	OTHER PROFESSIONS	stillborn	1	0	0	0	5	0	0	8	0	0		2	ICU MATERNAL	0	0	1	0	0	0	0	0	0	0	0	0
yes	1		0	G40	1	1	0		17	4	missing	1	0	2	0	APGAR 8-9	34	4	4	7	2	2	HOUSEWIFE	TERM	1	0	0	0	0	6	0	0	0	0		2	UNEVENTFULLY	0	0	0	0	0	0	0	0	0	0	0	0
yes	1		0	G40	3	2	1		29	4	5	1	1	1	0	APGAR 8-9	33	4	4	7	0	2	HOUSEWIFE	TERM	0	0	0	4	0	0	0	0	0	0		1	PrH AND PRE ECLAMPSIA	0	0	0	1	0	0	0	0	0	0	0	0
yes	1		0	G40	1	1	0		23	1	6	1	1	0	0	APGAR 9-10	missing	4	4	5	2	2	HOUSEWIFE	TERM	0	2	0	0	5	0	0	0	0	0		2	UNEVENTFULLY	0	0	1	0	0	0	0	0	0	0	0	0
yes	1		0	G40	2	2	0		30	4	1	1	1	2	0	APGAR 9-9	34	3	4	7	0	1	HOUSEWIFE	PRETERM	0	2	0	0	0	0	0	0	0	0		1	PrH and ICU maternal	0	0	1	0	0	0	0	0	0	0	0	0
yes	1		0	G40	1	1	0		26	2	6	0	0	0	0	APGAR 9-9	33	4	4	5	0	1	STUDENT	TERM	0	2	0	0	0	0	0	0	0	0		1	UNEVENTFULLY	0	0	0	0	0	0	0	0	0	0	0	0
yes	1		0	G40	1	1	0		18	4	1	1	1	2	0	APGAR 7-7	33	3	3	missing	0	1	HOUSEWIFE	PRETERM WITH RESPIRATORY DISTRESS	1	0	0	0	0	0	0	0	0	0		1	MATERNAL HEART DISEASE	0	0	0	0	0	0	0	0	0	0	0	0
yes	1		0	G40	1	1	0		24	4	7	1	1	2	0	APGAR 9-9	34	4	4	4	2	1	OTHER PROFESSIONS	TERM	0	2	0	4	0	0	0	0	0	0		2	UNEVENTFULLY	0	0	0	0	0	0	0	0	0	0	0	0
yes	1		0	G40	1	1	0		30	2	5	0	1	0	0	APGAR 8-9	32	4	4	7	1	2	HOUSEWIFE	TERM	1	0	0	0	0	0	0	0	0	0		1	MATERNAL HEART DISEASE	0	0	0	0	0	0	0	0	0	0	0	0
yes	1		0	G40	1	1	0		17	4	2	1	0	1	0	APGAR9-9	missing	4	4	4	0	1	STUDENT	TERM	1	0	0	0	0	0	0	0	9	0		1	UNEVENTFULLY	0	0	0	0	0	0	0	0	0	0	0	0
yes	1		0	G40	5	2	1		37	2	5	1	1	0	0	APGAR 9-9	35	4	4	7	0	2	OTHER PROFESSIONS	TERM	0	2	0	0	0	0	0	0	0	0		1	AMNIORRHEXIS PREMATURE AND VAGINAL BLEEDING	0	0	0	0	0	1	0	0	0	0	0	0
yes	1		0	G40					14	4	5	missing	0	1	1	missing	missing	missing	missing	missing	2	2	STUDENT	stillborn	0	2	0	0	0	0	0	0	0	0		1	UNEVENTFULLY	0	0	0	0	0	0	0	0	0	0	0	0
yes	1		0	G40	2	2	0		16	4	2	1	1	2	0	APGAR 8-9	30	3	4	6	0	2	STUDENT	PRETERM	0	2	0	0	0	6	0	0	0	0		2	PrH	0	0	0	0	0	0	0	0	0	0	0	0
yes	1		0	G40	1	1	0		26	4	6	1	1	1	0	APGAR 9-9	31	3	4	7	2	1	HOUSEWIFE	TERM	0	0	0	0	5	0	0	8	0	0		1	PrH, PRE ECLAMPSIA, ICU MATERNAL AND AMNIORRHEXIS PREMATURE	0	1	1	1	0	0	0	0	0	0	0	0
yes	1		0	G40	1	1	0		18	4	9	1	0	1	0	APGAR 8-9	34.5	4	4	5	0	2	HOUSEWIFE	TERM	1	2	0	0	0	6	0	0	0	10		2	UNEVENTFULLY	0	0	0	0	0	0	0	0	0	0	0	0
yes	1		0	G40	3	2	0		18	4	2	1	1	2	0	APGAR 8-9	31.5	3	3	4	1	2	HOUSEWIFE	PRETERM	0	0	0	0	0	0	0	0	0	0		0	PrH	0	0	0	0	0	0	0	0	0	0	0	0
yes	1		0	G40	2	2	1		22	4	2	1	1	2	0	APGAR 7-9	35	3	3	missing	2	2	HOUSEWIFE	PRETERM WITH RESPIRATORY DISTRESS	0	0	0	4	0	0	0	8	0	0		0	PrH and ICU maternal	0	0	1	0	0	0	0	0	0	0	0	0
yes	1		0	G40	3	2	0		22	4	2	0	missing	0	0	APGAR 9-9	31	4	4	3	2	1	HOUSEWIFE	TERM	1	0	0	0	0	0	0	0	0	0		1	UNEVENTFULLY	0	0	0	0	0	0	0	0	0	0	0	0
yes	1		0	G40	1	1	0		22	4	1	1	missing	2	0	APGAR 9-9	34	2	3	8	1	2	HOUSEWIFE	PRETERM WITH INJURY FEOTAL	1	0	0	4	0	6	0	0	0	0		2	UNEVENTFULLY	0	0	0	0	0	0	0	0	0	0	0	0
yes	1		0	G40	1	1	0		16	4	5	0	1	0	0	APGAR 8-9	missing	4	4	8	0	2	HOUSEWIFE	TERM	1	0	0	0	0	0	0	8	9	0		1	UNEVENTFULLY	0	0	0	0	0	0	0	0	0	0	0	0
yes	1		0	G40	1	1	0		21	4	3	0	1	2	0	APGAR 9-9	34	4	3	7	2	1	HOUSEWIFE	TERM	0	0	3	0	0	6	0	0	0	0		2	POLIDRAMNIO AND DEPRESSION	0	0	0	0	0	0	0	0	1	0	0	1
yes	1		0	G40	1	1	0		18	4	2	1	1	0	1	APGAR 9-9	35.5	4	4	14	0	1	HOUSEWIFE	TERM WITH RESPIRATORY DISTRESS AND ICTEROUS	0	0	0	0	0	0	0	0	0	0		0	ANIDRAMNIO	1	0	0	0	0	0	0	0	0	0	0	0
yes	1		0	G40	3	2	1		25	4	9	1	0	2	0	APGAR 2-4	31	3	4	missing	0	2	HOUSEWIFE	PRETERM WITH RESPIRATORY DISTRESS	1	0	0	0	0	6	0	0	0	0		2	ICU MATERNAL	0	0	1	0	0	0	0	0	0	0	0	0
yes	1		0	G40	1	1	0		17	4	5	1	0	0	0	APGAR 8-9	33.5	4	3	14	1	2	HOUSEWIFE	TERM	0	0	0	0	0	0	0	8	9	10		0	UNEVENTFULLY	0	0	0	0	0	0	0	0	0	0	0	0
yes	1		0	G40	4	2	1		22	4	2	0	1	2	0	APGAR 9-10	33	4	4	7	0	2	HOUSEWIFE	TERM	1	0	3	0	0	6	0	0	0	0		2	UNEVENTFULLY	0	0	0	0	0	0	0	0	0	0	0	0
yes	1		0	G40	1	1	0		15	4	0	1	0	0	0	APGAR 0-4	23.5	1	1	3	0	1	HOUSEWIFE	PRETERM, PULMONARY DYSPLASIA, CONGENITAL CARDIAC DISEASE, SEPSIS	1	0	0	0	0	0	0	0	0	0		1	UNEVENTFULLY	0	0	0	0	0	0	0	0	0	0	0	0
yes	1		0	G40	1	1	0		27	4	5	0	0	1	0	APGAR 6-9	36	4	4	5	1	1	OTHER PROFESSIONS	TERM	0	2	0	0	0	6	0	0	9	0		2	UNEVENTFULLY	0	0	0	0	0	0	0	0	0	0	0	0
yes	1		0	G40	1	1	0		22	4	1	1	1	1	0	APGAR 9-9	36	4	4	9	0	1	HOUSEWIFE	TERM	0	2	0	0	0	6	0	0	9	0		2	DEPRESSION	0	0	0	0	0	0	0	0	0	0	0	1
yes	1		0	G40	3	2	0		37	4	5	1	0	2	0	APGAR 9-9	37	4	4	8	0	1	HOUSEWIFE	TERM	0	0	3	0	0	0	0	0	0	10		0	ICU MATERNAL	0	0	1	0	0	0	0	0	0	0	0	0
yes	1		0	G40	3	2	1		21	4	2	0	1	0	0	APGAR 8-9	30	2	2	4	0	1	HOUSEWIFE	PRETERM	1	0	0	0	0	0	0	8	0	0		1	SARCOV 2	0	0	0	0	0	0	0	0	0	0	0	0
yes	1		0	G40	4	2	0		36	4	2	1	1	0	1	APGAR 4-8	35	4	4	7	1	1	HOUSEWIFE	TERM AND MACROSOMIA FETAL	0	2	0	0	0	0	0	0	0	0		1	GESTACIONAL DIABETES AND POLIDRAMNIO	0	0	0	0	0	0	0	0	1	0	0	0
yes	1		0	G40	1	1	0		18	4	6	1	0	0	0	APGA 9-9	35	4	4	8	0	1	HOUSEWIFE	TERM	1	0	0	0	0	0	0	0	0	0		1	UNEVENTFULLY	0	0	0	0	0	0	0	0	0	0	0	0
yes	1		0	G40	1	1	0		19	4	8	1	0	0	0	APGAR 5-7	31.5	3	4	missing	0	1	HOUSEWIFE	PRETERM	0	0	0	0	0	0	0	0	0	0			UNEVENTFULLY	0	0	0	0	0	0	0	0	0	0	0	0
yes	1		0	G40	1	1	0		21	4	6	1	0	1	0	APGAR 8-8	34.5	4	4	missing	2	2	HOUSEWIFE	TERM	0	2	0	0	0	6	0	0	0	0		2	UNEVENTFULLY	0	0	0	0	0	0	0	0	0	0	0	0
yes	1		0	G40	2	2	0		35	4	5	0	0	2	0	APGAR 9-9	31	4	4	6	1	1	HOUSEWIFE	TERM	1	2	0	0	0	0	0	0	0	0		2	UNEVENTFULLY	0	0	0	0	0	0	0	0	0	0	0	0
yes	1		0	G40	1	1	0		20	4	1	0	0	0	0	APGAR 7-9	35	4	4	12	0	2	OTHER PROFESSIONS	TERM	1	0	0	0	0	0	0	8	9	0		1	UNEVENTFULLY	0	0	0	0	0	0	0	0	0	0	0	0
yes	1		0	G40	2	2	0		27	4	6	0	1	1	0	missing	32	3	3	3	0	1	HOUSEWIFE	PRETERM	0	2	0	0	0	0	0	8	0	0		1	AMNIORRHEXIS PREMATURE, PrH, PRE ECLAMPSIA AND ICU MATERNAL	0	1	1	1	0	0	0	0	0	0	0	0
yes	1		0	G40	1	1	0		31	4	5	1	0	0	0	APGAR 8-8	36.5	4	4	7	1	1	HOUSEWIFE	TERM WITH RESPIRATORY DISTRESS	0	2	0	0	0	0	0	0	0	0		1	UNEVENTFULLY	0	0	0	0	0	0	0	0	0	0	0	0
yes	1		0	G40	1	1	0		18	4	5	1	1	0	0	APGAR 9-10	37.5	4	4	10	2	1	HOUSEWIFE	TERM	1	0	0	0	0	0	0	0	9	0		1	VAGINAL BLEEDING	0	0	0	0	0	1	0	0	0	0	0	0
yes	1		0	G40	2	2	0		24	4	6	1	0	0	0	APGAR 8-9	37	4	4	5	0	2	HOUSEWIFE	TERM	1	0	0	0	0	0	0	8	9	0		1	UNEVENTFULLY	0	0	0	0	0	0	0	0	0	0	0	0
yes	1		0	G40	missing	missing	1		25	4	missing	missing	0	0	missing	missing	missing	missing	missing	missing	missing	missing	missing	stillborn	0	0	0	0	0	0	0	0	0	0		0	UNEVENTFULLY	0	0	0	0	0	0	0	0	0	0	0	0
yes	1		0	G40	5	2	0		39	4		1	1	1	0	APGAR 9-10	36	4	4	8	1	1	HOUSEWIFE	term	0	0	3	0	5	0	0	0	0	0		2	PrH AND OBESITY	0	0	0	0	0	0	0	0	0	0	0	0
yes	1		0	G40	2	2	0		24	4	5	1	0	0	0	APGAR 9-9	36	4	4	3	2	1	OTHER PROFESSIONS	term	0	0	0	0	0	0	0	0	0	0		0	UNEVENTFULLY	0	0	0	0	0	0	0	0	0	0	0	0
yes	1		0	G40	1	1	0		21	4	2	1	1		1	APGAR 9-9	34.5	4	4	12	0	1	HOUSEWIFE	term	0	2	3	0	0	6	0	0	0	0		2	OLIGODRAMNIO	1	0	0	0	0	0	0	0	0	0	0	0
yes	1		0	G40	2	2	0		30	4	6	1	0	0	0	APGAR 8-9	37	4	4	12	2	2	OTHER PROFESSIONS	term	0	0	0	0	0	0	0	0	0	0		0	UNEVENTFULLY	0	0	0	0	0	0	0	0	0	0	0	0
yes	1		0	G40	3	2	1		33	4	4	1	1	0	0	APAGAR 8-9	34	4	4	14	1	2	OTHER PROFESSIONS	term	0	2	0	0	0	0	0	0	0	0		1	OBESITY	0	0	0	0	0	0	0	0	0	0	0	0
yes	1		0	G40	2	2	0		26	4	8	1	1	0	0	APGAR 9-10	35	4	4	6	1	2	OTHER PROFESSIONS	term	1	0	0	0	0	0	0	8	9	0		1	PrH AND VAGINAL BLEEDING	0	0	0	0	0	1	0	0	0	0	0	0
yes	1		0	G40	4	2	1		30	4		óbito	0	1	1	missing	missing	missing	missing	3	2	2	missing	stillborn	1	0	0	4	0	0	0	0	0	0		2	STILLBORN	0	0	0	0	0	0	0	1	0	0	0	0
yes	1		0	G40	1	1	0		17	4	6	1	0	0	0	APGAR 8-9	34	4	4	13	1	2	HOUSEWIFE	term	0	0	0	0	0	0	0	8	9	0		0	UNEVENTFULLY	0	0	0	0	0	0	0	0	0	0	0	0
yes	1		0	G40	4	2	0		22	4	6	1	1	2	0	APGAR 8-9	35	4	4	9	1	2	OTHER PROFESSIONS	term	0	2	0	0	0	0	0	0	0	0		1	pre eclampsia , AND ICU MATERNAL	0	0	1	1	0	0	0	0	0	0	0	0
yes	1		0	G40	2	2	0		27	4	2	1	1	0	0	APGAR 9-10	35	4	4	9	2	2	HOUSEWIFE	term	0	2	0	0	0	0	0	0	0	10		2	UNEVENTFULLY	0	0	0	0	0	0	0	0	0	0	0	1
yes	1		0	G40	1	1	0		20	4	2	0	0	0	0	apgar 9-10	34	4	4	6	0	2	HOUSEWIFE	term	0	0	0	0	0	0	0	0	0	0			UNEVENTFULLY	0	0	0	0	0	0	0	0	0	0	0	0
yes	1		0	G40	1	1	0		19	4	6	1	0	2	0	APGAR 8-9	missing	4	4	12	0	2	HOUSEWIFE	term	0	0	0	0	5	0	0	8	9	0		1	ICU MATERNAL	0	0	1	0	0	0	0	0	0	0	0	0
yes	1		0	G40	3	2	0		25	4	6	1	1	2	0	APGAR 9-9	35	4	4	16	2	2	OTHER PROFESSIONS	term	1	0	0	0	0	0	0	8	9	0		1	VAGINAL BLEEDING AND OBESITY	0	0	0	0	0	1	0	0	0	0	0	0
yes	1		0	G40	2	2	0		21	4	3	1	0	0	0	APGAR 8-9	34	3	4	6	2	2	OTHER PROFESSIONS	preterm	0	0	0	0	0	0	0	0	0	0		0	UNEVENTFULLY	0	0	0	0	0	0	0	0	0	0	0	0
yes	1		0	G40	1	1	0		27	4	6	1	0	0	0	apgar 8-9	37	4	4	11	0	2	OTHER PROFESSIONS	term	0	2	0	0	0	0	0	0	0	0		1	UNEVENTFULLY	0	0	0	0	0	0	0	0	0	0	0	0
yes	1		0	G40	2	2	0		23	4	2	0	1	0	0	APGAR 7-8	28	3	3	10	0	2	OTHER PROFESSIONS	preterm	0	0	0	0	0	0	0	0	0	0		0	PrH	0	0	0	0	0	0	0	0	0	0	0	0
yes	1		0	G40	1	1	0		18	1	5	1	1	1	0	APGAR 8-9	33	4	4	7	2	2	HOUSEWIFE	term	0	2	0	0	0	0	0	8	0	10		2	PrH	0	0	0	0	0	0	0	0	0	0	0	0
yes	1		0	G40	4	2	0		34	4	2	1	1	0	1	APGAR 8-9	34	4	4	12	0	2	HOUSEWIFE	term	1	0	0	0	0	0	0	8	9	0		1	OLIGODRAMNIO	1	0	0	0	0	0	0	0	0	0	0	0
yes	1		0	G40	3	2	1		23	4	3	1	0	0	0	APAGR 8-9	33	3	3	6	0	2	HOUSEWIFE	preterm	1	0	3	0	0	0	0	0	0	0		2	UNEVENTFULLY	0	0	0	0	0	0	0	0	0	0	0	0
yes	1		0	G40	5	2	0		39	4	0	1	1	1	0	apgar 8-8	33	3	4	8	0	2	HOUSEWIFE	term	0	2	0	0	0	0	0	8	9	10		2	PrH, Placenta Praeviou, obesity, vaginal bleeding and depression	0	0	0	0	0	1	1	0	0	0	0	1
yes	1		0	G40	8	2	2		27	4	0	0	0	0	0	apgar 9-a10	36	4	4	3	2	2	OTHER PROFESSIONS	term	1	0	0	0	0	0	0	0	0	0		1	UNEVENTFULLY	0	0	0	0	0	0	0	0	0	0	0	0
yes	1		0	G40	2	2	1		28	4	6	1	1	0	0	APGAR 8-9	35	4	4	9	missing	2	HOUSEWIFE	term	0	2	0	0	0	0	0	0	9	10		2	DEPRESSION	0	0	0	0	0	0	0	0	0	0	0	1
yes	1		0	G40	3	2	0		18	4	4	1	1	0	0	APGAR 8-9	36	4	4	5	0	2	OTHER PROFESSIONS	term	0	2	0	0	0	0	0	8	9	0		1	obesity	0	0	0	0	0	0	0	0	0	0	0	0
yes	1		0	G40	1	1	0		19	4	missing	0	1	0	0	missing	missing	missing	missing	6	2	2	STUDENT	malformation stillborn	0	2	0	0	0	0	0	0	0	0		1	malnutrition	0	0	0	0	0	0	0	0	0	0	0	0
yes	1		0	G40	1	1	0		33	4	6	1	1	1	0	APGAR 8-9	29	3	3	6	1	2	HOUSEWIFE	PRETERM WITH RESPIRATORY DISTRESS	0	2	0	0	0	0	0	0	0	0		1	PrH	0	0	0	0	0	0	0	0	0	0	0	0
yes	1		0	G40	2	2	1		24	4	8	1	1	2	0	APGAR 9-10	32	3	4	5	1	2	OTHER PROFESSIONS	preterm	0	0	0	0	5	0	0	0	0	0		1	PRE ECLAMPSIA, PrH AND ICU MATERNAL	0	0	1	1	0	0	0	0	0	0	0	0
yes	1		0	G40	5	2	2		31	4	missing	missing	1	1	0	missing	missing	missing	missing	9	missing	2	HOUSEWIFE	stillborn	1	0	0	0	0	0	0	8	9	0		1	OBESITY	0	0	0	0	0	0	0	0	0	0	0	0
yes	1		0	G40	1	1	0		33	4	6	1	1	0	0	apgar 9-9	37	4	4	8	2	2	HOUSEWIFE	term	0	0	3	0	0	0	0	8	9	0		1	OBESITY AND GESTACIONAL DIABETES	0	0	0	0	0	0	0	0	0	0	0	0
yes	1		0	G40	3	2	2		28	4	missing	0	1	1	0	APGAR 8-9	34	4	4	12	2	2	HOUSEWIFE	term	1	0	0	0	0	0	0	0	0	0		1	PrH, PRE ECLAMPSIA AND OBESITY	0	0	0	1	0	0	0	0	0	0	0	0
yes	1		0	G40	1	1	0		24	4	5	1	1	2	0	APGAR 8-9	34	4	4	10	0	2	OTHER PROFESSIONS	term	1	2	0	0	0	6	0	0	0	0		2	PrH AND OBESITY	0	0	0	0	0	0	0	0	0	0	0	0
yes	1		0	G40	1	1	0		22	1	5	0	0	0	0	APGAR 8-9	33	4	4	10	1	2	STUDENT	term	1	0	0	0	0	0	0	0	0	0		1	UNEVENTFULLY	0	0	0	0	0	0	0	0	0	0	0	0
yes	1		0	G40	3	2	0		34	4	4	1	0	0	0	APGAR 8-9	35	4	4	9	2	2	OTHER PROFESSIONS	term	0	0	0	0	0	0	0	0	0	0		0	UNEVENTFULLY	0	0	0	0	0	0	0	0	0	0	0	0
yes	1		0	G40	3	2	1		25	4	5	1	1	0	0	APGAR 8-9	34	4	4	10	0	2	OTHER PROFESSIONS	term with congenital cardiac disease	0	0	0	0	5	0	0	0	0	10		2	ANXIETY	0	0	0	0	0	0	0	0	0	0	0	0
yes	1		0	G40	2	2	0		29	4	6	0	0	0	0	apgar 9-9	missing	4	4	missing	2	1	HOUSEWIFE	preterm	1	0	3	0	0	0	0	0	0	0		2	UNEVENTFULLY	0	0	0	0	0	0	0	0	0	0	0	0
yes	1		0	G40	5	2	0		33	4	1	0	0	0	0	APGAR 9-9	34.5	4	4	7	0	1	HOUSEWIFE	term	1	0	0	0	0	0	0	0	0	0		1	UNEVENTFULLY	0	0	0	0	0	0	0	0	0	0	0	0
yes	1		0	G40	1	1	0		22	4	1	0	1	2	0	APGAR 9-9	missing	4	3	missing	0	1	HOUSEWIFE	term	0	2	3	0	0	6	0	0	0	10		2	UNEVENTFULLY	0	0	0	0	0	0	0	0	0	0	0	1
yes	1		0	G40	2	1	0		28	4	7	1	0	0	0	APGAR 8-9	36	4	4		2	1	HOUSEWIFE	term	0	2	0	0	0	0	0	8	9	0		1	UNEVENTFULLY	0	0	0	0	0	0	0	0	0	0	0	0
yes	1		0	G40	1	1	0		20	4	3	1	0	0	0	APGAR 9-9	37	4	4	9	0	2	HOUSEWIFE	term	0	0	0	0	0	0	0	0	0	0		0	UNEVENTFULLY	0	0	0	0	0	0	0	0	0	0	0	0
yes	1		0	G40	1	1	0		17	4	3	1	1	2	1	apgar 5-8	34.5	4	3	missing	0	2	HOUSEWIFE	PRETERM WITH RESPIRATORY DISTRESS and cardiac disease	0	2	0	0	0	6	0	0	0	10		2	AMNIORRHEXIS PREMATURE ND DEPRESSION	0	0	0	0	0	0	0	0	0	0	0	1
yes	1		0	G40	2	2	1		40	4	6	1	1	2	1	APGAR 9-10	34	4	4	12	1	1	HOUSEWIFE	term	1	0	0	0	0	0	0	8	0	0		1	PRE ECLAMPSIA , PrH AND oligodramnio	1	0	0	1	0	0	0	0	0	0	0	0
yes	1		0	G40	1	1	0		22	4	6	1	0	0	0	APGAR 9-9	35	4	4	12	2	1	HOUSEWIFE	term	1	0	0	0	0	0	0	8	9	0		1	UNEVENTFULLY	0	0	0	0	0	0	0	0	0	0	0	0
yes	1		0	G40	3	2	0		32	4	2	0	0	0	0	APGAR9-9	35	4	4	5	0	2	HOUSEWIFE	term	0	2	0	4	0	0	0	8	0	0		2	UNEVENTFULLY	0	0	0	0	0	0	0	0	0	0	0	0
yes	1		0	G40	5	2	1		35	4	5	0	0	0	0	APGAR 9-10	35.5	4	4	missing	2	1	HOUSEWIFE	term	0	0	0	0	0	0	0	0	0	0		0	UNEVENTFULLY	0	0	0	0	0	0	0	0	0	0	0	0
yes	1		0	G40	1	1	0		26	4	5	0	0	1	0	APGAR 8-9	27	1	missing	5	1	2	HOUSEWIFE	PRETERM WITH RESPIRATORY DISTRESS	0	0	3	0	0	0	0	0	0	0		1	UNEVENTFULLY	0	0	0	0	0	0	0	0	0	0	0	0
yes	1		0	G40	2	2	0		22	4	5	0	0	0	0	APGAR9-9	33	4	4	3	0	2	HOUSEWIFE	term	0	0	0	0	0	0	0	0	0	0		0	UNEVENTFULLY	0	0	0	0	0	0	0	0	0	0	0	0
yes	1		0	G40	2	2	0		39	4	5	0	1	2	0	APGAR 8-10	34	4	4	8	0	2	HOUSEWIFE	term	0	0	0	4	0	6	0	0	0	0		2	eclampsia and ICU maternal	0	0	0	0	1	0	0	0	0	0	0	0
yes	1		0	G40	1	1	0		18	4	5	1	0	2	0	APGAR 6-8	35	4	4	8	2	2	HOUSEWIFE	term	0	0	0	0	5	6	0	0	0	0		2	UNEVENTFULLY	0	0	0	0	0	0	0	0	0	0	0	0
yes	1		0	G40	2	2	0		30	4	5	1	0	1	0	APGAR 6-9	37	4	4	6	1	2	OTHER PROFESSIONS	term	0	0	0	0	0	6	0	0	0	0		1	UNEVENTFULLY	0	0	0	0	0	0	0	0	0	0	0	0
yes	1		0	G40	1	1	0		27	2	3	missing	1	0	0	missing	missing	missing	missing	2	2	2	HOUSEWIFE	stillborn	1	2	0	0	0	0	0	0	0	0		2	VAGINAL BLEEDING	0	0	0	0	0	1	0	0	0	0	0	0
yes	1		0	G40	2	2	0		27	4	1	1	0	0	0	APGAR 9-10	36	4	4	8	0	2	HOUSEWIFE	term	1	0	0	0	0	0	0	0	0	0		1	UNEVENTFULLY	0	0	0	0	0	0	0	0	0	0	0	0
yes	1		0	G40	1	1	0		20	4	5		1	1	0	missing	missing	4	missing	6	0	2	HOUSEWIFE	stillborn	1	0	0	4	0	0	0	0	0	0		2	HYPERTENSION	0	0	0	0	0	0	0	0	0	0	0	0
yes	1		0	G40	2	2	0		22	4	1	1	0	1	0	APGAR 9-9	36	4	4	12	0	2	HOUSEWIFE	term	1	0	0	0	0	0	0	0	0	0		1	UNEVENTFULLY	0	0	0	0	0	0	0	0	0	0	0	0
yes	1		0	G40	1	1	0		32	4	9	1	0	0	0	APGAR 9-9	35.5	4	4	9	1	2	OTHER PROFESSIONS	term	0	0	3	0	5	0	0	0	0	0		2	UNEVENTFULLY	0	0	0	0	0	0	0	0	0	0	0	0
yes	1		0	G40	2	2	0		28	4	5	0	0	0	0	APGAR 8-9	30	4	3	8	0	1	HOUSEWIFE	term	1	0	0	0	0	0	0	0	0	0		1	UNEVENTFULLY	0	0	0	0	0	0	0	0	0	0	0	0
yes	1		0	G40	4	2	1		27	4	5	1	0	2	0	APGAR 7-8	29	2	3	1	0	1	HOUSEWIFE	PRETERM WITH RESPIRATORY DISTRESS	0	0	3	0	5	0	0	0	0	0		2	UNEVENTFULLY	0	0	0	0	0	0	0	0	0	0	0	0
yes	1		0	G40	1	1	0		23	4	6		0	1	0	missing	missing	missing	missing	2	2	2	HOUSEWIFE	stillborn	0	0	3	0	5	0	0	8	0	0		2	UNEVENTFULLY	0	0	0	0	0	0	0	0	0	0	0	0
yes	1		0	G40	3	2	1		39	4	6	0	1	0	0	APGAR 9-9	missing	4	4	2	2	2	OTHER PROFESSIONS	term	0	2	0	0	0	0	0	0	0	10		2	DEPRESSION	0	0	0	0	0	0	0	0	0	0	0	1
yes	1		0	G40	3	2	0		31	4	5	1	1	1	0	APGAR 8-9	32	4	4	9	2	2	HOUSEWIFE	term	1	2	0	0	0	0	0	0	0	10		2	DEPRESSION	0	0	0	0	0	0	0	0	0	0	0	1
yes	1		0	G40	1	1	0		27	4	9	1	1	0	0	APGAR 8-9	33	4	4	6	2	2	HOUSEWIFE	term	0	0	0	0	0	0	0	0	0	10		1	GESTACIONAL DIABETES AND DEPRESSION	0	0	0	0	0	0	0	0	0	0	0	1
yes	1		0	G40	3	2	1		24	4		missing	0	missing	0	missing	missing	missing	missing	7	0	missing	OTHER PROFESSIONS	stillborn	1	0	0	0	0	0	0	0	0	0		1	UNEVENTFULLY	0	0	0	0	0	0	0	0	0	0	0	0
yes	1		0	G40	2	2	0		27	4	2	0	0	0	0	APGAR 9-9	0	4	4	8	1	2	OTHER PROFESSIONS	term	1	0	0	0	0	0	0	0	0	0		1	UNEVENTFULLY	0	0	0	0	0	0	0	0	0	0	0	0
yes	1		0	G40	1	1	0		18	4	5	1	0	0	0	APGAR 8-8	missing	2	3	4	1	2	HOUSEWIFE	preterm	1	0	0	0	0	0	0	0	0	0		1	UNEVENTFULLY	0	0	0	0	0	0	0	0	0	0	0	0
yes	1		0	G40	1	1	0		20	4	5	1	0	2	0	APGAR 9-9	missing	4	4	10	1	2	OTHER PROFESSIONS	term	1	0	0	0	0	6	0	0	0	0		2	UNEVENTFULLY	0	0	0	0	0	0	0	0	0	0	0	0
yes	1		0	G40	2	2	1		27	4	6	1	0	0	0	APGAR3-8	36	4	4	12	1	1	HOUSEWIFE	term	0	0	3	0	0	0	0	0	0	0		1	UNEVENTFULLY	0	0	0	0	0	0	0	0	0	0	0	0
yes	1		0	G40	1	1	0		16	4	5	1	0	2	0	APGAR 7-8	31	3	3	4	0	2	STUDENT	preterm	0	0	0	0	0	0	0	0	0	0	missing	0	UNEVENTFULLY	0	0	0	0	0	0	0	0	0	0	0	0
yes	1		0	G40	4	2	1		28	4	6	1	0		0	APGAR 9-9	missing	4	4	5	0	1	HOUSEWIFE	term	0	0	0	0	0	0	0	0	0	0	missing		UNEVENTFULLY	0	0	0	0	0	0	0	0	0	0	0	0
yes	1		0	G40	4	2	1		36	4	1	1	0	0	0	APGAR 9-10	missing	4	3	10	1	2	HOUSEWIFE	term	0	0	0	0	0	0	0	0	0	0	missing		UNEVENTFULLY	0	0	0	0	0	0	0	0	0	0	0	0
yes	1		0	G40	6	2	3		27	4	5	1	1		0	APGAR 8-9	36	4	4	missing	0	2	HOUSEWIFE	term	0	0	0	0	0	0	0	0	0	0	missing		GESTACIONAL DIABETES	0	0	0	0	0	0	0	0	0	0	0	0
yes	1		0	G40	1	1	0		23	4	6	1	0	1	0	APGAR 9-9	missing	4	4	10	4	2	HOUSEWIFE	term	1	0	3	0	0	0	0	0	0	0		2	ICU MATERNAL	0	0	0	0	0	0	0	0	0	0	0	0
yes	1		0	G40	1	1	0		18	4	2	1	1	1	0	APGAR 8-9	32	4	4	5	2	1	HOUSEWIFE	term	1	0	3	0	5	0	0	0	0	0		2	PRE ECLAMPSIA AND PrH	0	0	0	1	0	0	0	0	0	0	0	0
yes	1		0	G40	1	1	0		22	4	6	1	1	1	0	APGAR 8-8	34.5	4	4	5	2	2	HOUSEWIFE	term	1	0	0	0	0	6	0	0	0	0		2	ICU MATERNAL	0	0	0	0	0	0	0	0	0	0	0	0
yes	1		0	G40	3	2	1		31	4	8	1	1	1	0	APGAR 8-9	36.5	4	4	12	2	2	HOUSEWIFE	term	0	0	0	0	5	0	0	0	0	10		2	ICU MATERNAL	0	0	0	0	0	0	0	0	0	0	0	0
yes	1		0	G40	2	2	1		22	1	6	1	0	2	0	APGAR 9-10	34	4	4	9	2	1	HOUSEWIFE	term	0	0	0	0	5	0	0	0	0	0		1	UNEVENTFULLY	0	0	0	0	0	0	0	0	0	0	0	0
yes	1		0	G40	1	1	0		19	4	1	1	1		0	APGAR 7-9	35	3	3	missing	2	2	HOUSEWIFE	PRETERM WITH RESPIRATORY DISTRESS	0	0	0	0	0	0	0	0	0	0		0	ICU MATERNAL AND PrH	0	0	1	0	0	0	0	0	0	0	0	0
yes	1		0	G40	2	2	0		27	4	7	1	0	1	0	APGAR 8-9	33.5	3	3	6	2	1	OTHER PROFESSIONS	PRETERM WITH RESPIRATORY DISTRESS and congenita malformation hands	1	0	3	0	0	0	0	0	9	0		2	UNEVENTFULLY	0	0	0	0	0	0	0	0	0	0	0	0
yes	1		0	G40	1	1	0		20	4	5	1	1	1	0	APGAR 9-10	35	4	4	7	0	2	HOUSEWIFE	term	1	0	0	0	0	0	0	0	0	0		0	PrH	0	0	0	0	0	0	0	0	0	0	0	0
yes	1		0	G40	2	2	0		21	4	1	0	1	0	0	APGAR 8-9	30	2	3	6	0	1	HOUSEWIFE	preterm	1	0	0	0	0	0	0	0	0	0		1	AMNIORRHEXIS PREMATURE AND SARSCOV 2	0	0	0	0	0	0	0	0	0	0	0	0
yes	1		0	G40	3	2	0		25	4	3	1	0	1	0	APGAR 9-10	missing	4	4	missing	2	2	HOUSEWIFE	term	1	0	0	0	0	0	0	0	0	0		1	UNEVENTFULLY	0	0	0	0	0	0	0	0	0	0	0	0
yes	1		0	G40	2	2	0		18	4	6	1	0	1	0	APGAR 9-10	34	4	4	missing	0	1	HOUSEWIFE	term	1	0	0	0	0	0	0	0	0	0		1	UNEVENTFULLY	0	0	0	0	0	0	0	0	0	0	0	0
yes	1		0	G40	1	1	0		26	4	6	1	0	1	0	APGAR 9-10	35.2	4	4	missing	1	2	HOUSEWIFE	term	1	0	0	0	0	0	0	0	0	0		1	UNEVENTFULLY	0	0	0	0	0	0	0	0	0	0	0	0
yes	1		0	G40	2	2	0		19	4	6	1	0	1	0	APGAR 8-9	35.5	4	4	3	1	2	HOUSEWIFE	term	1	0	0	0	0	0	0	0	0	0		1	UNEVENTFULLY	0	0	0	0	0	0	0	0	0	0	0	0
yes	0		0		1	1	0		18	4	1	0	0		0	APGAR8-9	30	4	4	5	1	2	OTHER PROFESSIONS	term													UNEVENTFULLY	0	0	0	0	0	0	0	0	0	0	0	0
yes	0		0		1	1	0		21	2	1	0	0		0	APGAR 9-9	34	4	4	missing	0	2	HOUSEWIFE	term													UNEVENTFULLY	0	0	0	0	0	0	0	0	0	0	0	0
yes	0		0		2	2	0		33	4	6	0	0		0	APGAR 8-9	35	4	4	3	2	1	HOUSEWIFE	term													UNEVENTFULLY	0	0	0	0	0	0	0	0	0	0	0	0
yes	0		0		5	2	1		25	4	1	0	0		0	APGAR 10-10	33	4	4	7	2	1	HOUSEWIFE	term													UNEVENTFULLY	0	0	0	0	0	0	0	0	0	0	0	0
yes	0		0		1	1	0		18	4	5	0	0		0	APGAR 8-9	34	4	4	7	1	2	HOUSEWIFE	term													UNEVENTFULLY	0	0	0	0	0	0	0	0	0	0	0	0
yes	0		0		1	1	0		15	4	1	0	0		0	APGAR9-10	34	4	4	9	2	1	HOUSEWIFE	term													UNEVENTFULLY	0	0	0	0	0	0	0	0	0	0	0	0
yes	0		0		1	1	0		16	1	1	0	0		0	APGAR 9-9	33.5	4	4	3	0	1	HOUSEWIFE	term													UNEVENTFULLY	0	0	0	0	0	0	0	0	0	0	0	0
yes	0		0		1	1	0		26	4	5	0	1		1	APGAR 8-10	33	4	4	7	2	1	OTHER PROFESSIONS	term													UNEVENTFULLY	1	0	0	0	0	0	0	0	0	0	0	0
yes	0		0		4	2	0		20	4	1	0	0		0	APGAR 8-9	34	4	3	5	0	2	missing	term													UNEVENTFULLY	0	0	0	0	0	0	0	0	0	0	0	0
yes	0		0		1	1	0		35	4	1	0	0		0	APGAR 9-10	36	4	4	5	0	1	HOUSEWIFE	term													UNEVENTFULLY	0	0	0	0	0	0	0	0	0	0	0	0
yes	0		0		1	1	0		19	4	1	0	0		0	APGAR 8-9	34	4	4	3	2	missing	STUDENT	term													UNEVENTFULLY	0	0	0	0	0	0	0	0	0	0	0	0
yes	0		0		7	2	1		35	4	6	0	0		0	APGAR 9-9	33	4	4	7	2	2	OTHER PROFESSIONS	term													UNEVENTFULLY	0	0	0	0	0	0	0	0	0	0	0	0
yes	0		0		3	2	1		18	1	6	0	0		0	APGAR8-9	34	4	4	5	0	2	STUDENT	term													UNEVENTFULLY	0	0	0	0	0	0	0	0	0	0	0	0
yes	0		0		1	1	0		24	4	6	0	0		0	APGAR 9-10	36	4	4	7	2	1	HOUSEWIFE	term													UNEVENTFULLY	0	0	0	0	0	0	0	0	0	0	0	0
yes	0		0		3	2	0		15	4	0	0	0		0	APGAR 9-10	33	4	4	0	0	2	STUDENT	term													UNEVENTFULLY	0	0	0	0	0	0	0	0	0	0	0	0
yes	0		0		2	2	0		16	4	1	0	0		0	APGAR 9-9	34	4	4	3	0	1	HOUSEWIFE	term													UNEVENTFULLY	0	0	0	0	0	0	0	0	0	0	0	0
yes	0		0		2	2	0		14	4	1	0	0		0	APGAR8-10	34	4	4	7	0	1	HOUSEWIFE	term													UNEVENTFULLY	0	0	0	0	0	0	0	0	0	0	0	0
yes	0		0		15	2	5		20	1	1	0	0		0	APGAR 8-9	33.5	4	4	3	0	1	HOUSEWIFE	term													UNEVENTFULLY	0	0	0	0	0	0	0	0	0	0	0	0
yes	0		0		1	1	0		17	4	1	0	0		0	APGAR 8-10	33.5	4	4	5	2	2	HOUSEWIFE	term													UNEVENTFULLY	0	0	0	0	0	0	0	0	0	0	0	0
yes	0		0		missing				24	4	1	0	0		0	APGAR 9-10	32	4	4	7	2	1	HOUSEWIFE	term													UNEVENTFULLY	0	0	0	0	0	0	0	0	0	0	0	0
yes	0		0		1	1	0		15	4	1	0	0		0	APGAR 8-9	35	4	4	7	2	2	HOUSEWIFE	term													UNEVENTFULLY	0	0	0	0	0	0	0	0	0	0	0	0
yes	0		0		2	2	0		38	4	1	0	0		0	APGAR 8-9	35	4	4	missing	0	1	HOUSEWIFE	term													UNEVENTFULLY	0	0	0	0	0	0	0	0	0	0	0	0
yes	0		0		1	1	0		24	4	1	0	0		0	APGAR 8-10	31	4	4	5	1	2	HOUSEWIFE	term													UNEVENTFULLY	0	0	0	0	0	0	0	0	0	0	0	0
yes	0		0		1	1	0		17	4	1	0	0		0	APGAR 9-10	32	4	4	5	0	2	OTHER PROFESSIONS	term													UNEVENTFULLY	0	0	0	0	0	0	0	0	0	0	0	0
yes	0		0		3	2	0		24	4	0	0	0		0	APGAR 8-9	30.5	4	3	0	2	1	STUDENT	term													UNEVENTFULLY	0	0	0	0	0	0	0	0	0	0	0	0
yes	0		0		1	1	0		31	4	1	0	0		0	APGAR 9-10	30	4	4	5	0	2	STUDENT	term													UNEVENTFULLY	0	0	0	0	0	0	0	0	0	0	0	0
yes	0		0		3	2	0		13	1	1	0	0		0	APGAR 9-11	35	4	4	5	2	1	HOUSEWIFE	term													UNEVENTFULLY	0	0	0	0	0	0	0	0	0	0	0	0
yes	0		0		3	2	0		17	4	5	0	0		0	APGAR 7-9	32.5	4	4	7	2	1	STUDENT	PRETERM WITH RESPIRATORY DISTRESS													UNEVENTFULLY	0	0	0	0	0	0	0	0	0	0	0	0
yes	0		0		4	2	0		21	2	1	0	1		0	APGAR 8-9	34	4	4	5	1	2	STUDENT	preterm													VAGINAL BLEEDING	0	0	0	0	0	1	0	0	0	0	0	0
yes	0		0		6	2	1		16	4	1	0	0		0	APGAR 8-9	30	2	3	5	0	2	HOUSEWIFE	term with respiratory distress													UNEVENTFULLY	0	0	0	0	0	0	0	0	0	0	0	0
yes	0		0		1	1	0		14	2	5	0	0		0	APGAR 9-9	32	3	4	5	0	2	HOUSEWIFE	term													UNEVENTFULLY	0	0	0	0	0	0	0	0	0	0	0	0
yes	0		0		7	2	2		33	0	5	1	1		1	APGAR 8-9	36	4	4	missing	1	1	HOUSEWIFE	PRETERM WITH RESPIRATORY DISTRESS													POLIDRAMNIO	0	0	0	0	0	0	0	0	1	0	0	0
yes	0		0		1	1	0		20	2	1	0	0		0	APGAR 9-9	33	4	4	5	2	2	STUDENT	PRETERM WITH RESPIRATORY DISTRESS													UNEVENTFULLY	0	0	0	0	0	0	0	0	0	0	0	0
yes	0		0		1	1	0		27	1	1	0	1		1	APGAR 3-7	33.5	3	4	5	0	2	STUDENT	term													OLIGODRAMNIO	1	0	0	0	0	0	0	0	0	0	0	0
yes	0		0		2	2	0		19	4	5	0	0		0	APGAR 9-9	29	3	3	3	0	2	HOUSEWIFE	term													UNEVENTFULLY	0	0	0	0	0	0	0	0	0	0	0	0
yes	0		0		1	1	0		14	1	1	0	0		0	APGAR 2-8	33	4	4	7	2	1	HOUSEWIFE	term													UNEVENTFULLY	0	0	0	0	0	0	0	0	0	0	0	0
yes	0		0		1	1	0		18	4	1	0	0		0	APGAR 9-9	34.5	4	4	0	2	1	HOUSEWIFE	term													UNEVENTFULLY	0	0	0	0	0	0	0	0	0	0	0	0
yes	0		0		1	1	0		18	4	1	0	1		0	APGAR 8-9	33.5	4	4	5	2	2	HOUSEWIFE	term													AMNIORRHEXIS PREMATURE	0	0	0	0	0	0	0	0	0	0	0	0
yes	0		0		1	1	0		21	1	5	0	0		0	APGAR 9-9	33	4	4	0	0	1	HOUSEWIFE	term													UNEVENTFULLY	0	0	0	0	0	0	0	0	0	0	0	0
yes	0		0		1	1	0		21	4	5	0	0		0	APGAR 8-9	34.5	4	4	5	0	2	HOUSEWIFE	term													UNEVENTFULLY	0	0	0	0	0	0	0	0	0	0	0	0
yes	0		0		1	1	0		25	4	1	1	1		1	APGAR 9-9	32	4	3	0	2	1	HOUSEWIFE	term													OLIGODRAMNIO	1	0	0	0	0	0	0	0	0	0	0	0
yes	0		0		1	1	0		21	4	1	0	0		0	APGAR 9-10	34.5	4	4	7	3	2	HOUSEWIFE	term													UNEVENTFULLY	0	0	0	0	0	0	0	0	0	0	0	0
yes	0		0		3	2	0		25	4	5	0	0		0	APGAR 9-10	35	4	4	3	2	1	HOUSEWIFE	term													UNEVENTFULLY	0	0	0	0	0	0	0	0	0	0	0	0
yes	0		0		1	1	0		32	4	2	0	0		0	APGAR 9-10	31.5	4	4	5	0	1	HOUSEWIFE	preterm													UNEVENTFULLY	0	0	0	0	0	0	0	0	0	0	0	0
yes	0		0		2	2	0		19	4	5	0	0		0	APGAR 8-9	33	4	3	5	0	1	STUDENT	PRETERM WITH RESPIRATORY DISTRESS													UNEVENTFULLY	0	0	0	0	0	0	0	0	0	0	0	0
yes	0		0		4	2	0		16	4	1	0	1		1	APGAR 8-9	31	3	3	5	0	2	HOUSEWIFE	term													OLIGODRAMNIO	1	0	0	0	0	0	0	0	0	0	0	0
yes	0		0		1	1	0		15	4	1	0	0		0	APGAR9-9	31	3	3	3	0	2	HOUSEWIFE	term													UNEVENTFULLY	0	0	0	0	0	0	0	0	0	0	0	0
yes	0		0		3	2	0		30	4	1	0	0		0	APGAR 9-9	34	4	4	3	0	1	HOUSEWIFE	term													UNEVENTFULLY	0	0	0	0	0	0	0	0	0	0	0	0
yes	0		0		1	1	0		25	1	1	0	0		0	APGAR 9-10	32.5	4	4	5	2	2	HOUSEWIFE	term													UNEVENTFULLY	0	0	0	0	0	0	0	0	0	0	0	0
yes	0		0		3	2	0		26	2	1	0	0		0	APGAR 9-10	33	4	4	5	2	1	OTHER PROFESSIONS	preterm													UNEVENTFULLY	0	0	0	0	0	0	0	0	0	0	0	0
yes	0		0		1	1	0		29	4	6	0	0		0	APGAR 8-9	35	4	4	7	2	1	HOUSEWIFE	term													UNEVENTFULLY	0	0	0	0	0	0	0	0	0	0	0	0
yes	0		0		2	2	0		25	1	6	0	0		0	APGAR 8-9	30	3	4	5	1	2	HOUSEWIFE	preterm													UNEVENTFULLY	0	0	0	0	0	0	0	0	0	0	0	0
yes	0		0		4	2	0		27	2	1	0	0		0	APGAR 9-9	34	4	4	0	2	1	STUDENT	term													UNEVENTFULLY	0	0	0	0	0	0	0	0	0	0	0	0
yes	0		0		2	2	0		33	4	1	0	0		0	APGAR 9-10	26.5	3	3	5	2	2	STUDENT	term													UNEVENTFULLY	0	0	0	0	0	0	0	0	0	0	0	0
yes	0		0		1	1	0		16	4	6	0	0		0	APGAR 9-10	33.5	4	4	missing	2	2	HOUSEWIFE	term													UNEVENTFULLY	0	0	0	0	0	0	0	0	0	0	0	0
yes	0		0		7	2	0		19	4	1	0	0		0	APGAR 9-10	33	4	4	0	0	2	STUDENT	preterm													UNEVENTFULLY	0	0	0	0	0	0	0	0	0	0	0	0
yes	0		0		1	1	0		15	1	1	0	0		0	APGAR 9-10	30	4	3	3	2	2	missing	term													UNEVENTFULLY	0	0	0	0	0	0	0	0	0	0	0	0
yes	0		0		8	2	0		15	4	1	0	0		0	APGAR 9-10	32	3	3	5	0	1	HOUSEWIFE	PRETERM WITH RESPIRATORY DISTRESS													UNEVENTFULLY	0	0	0	0	0	0	0	0	0	0	0	0
yes	0		0		1	1	0		34	4	missing	0	0		0	APGAR 9-10	35.5	4	4	missing	0	2	HOUSEWIFE	preterm													UNEVENTFULLY	0	0	0	0	0	0	0	0	0	0	0	0
yes	0		0		2	2	0		27	4	1	0	0		0	APGAR 5-10	33	2	4	5	2	2	HOUSEWIFE	preterm													UNEVENTFULLY	0	0	0	0	0	0	0	0	0	0	0	0
yes	0		0		2	2	0		24	4	5	0	0		0	APGAR 9-10	31	3	3	0	2	1	STUDENT	preterm													UNEVENTFULLY	0	0	0	0	0	0	0	0	0	0	0	0
yes	0		0		4	2	0		22	4	1	1	0		0	APGAR 6-8	31	3	3	0	2	1	HOUSEWIFE	term													UNEVENTFULLY	0	0	0	0	0	0	0	0	0	0	0	0
yes	0		0		2	2	0		19	1	1	0	0		0	APGAR 8-9	33	4	4	missing	2	2	HOUSEWIFE	term													UNEVENTFULLY	0	0	0	0	0	0	0	0	0	0	0	0
yes	0		0		1	1	0		37	4	1	0	0		0	APGAR 9-10	33	4	4	3	0	1	STUDENT	preterm													UNEVENTFULLY	0	0	0	0	0	0	0	0	0	0	0	0
yes	0		0		1	1	0		33	4	1	0	0		0	APGAR 8-9	31	4	3	5	0	2	HOUSEWIFE	term with congenital malformation in feet and hands													UNEVENTFULLY	0	0	0	0	0	0	0	0	0	0	0	0
yes	0		0		1	1	0		19	1	4	0	1		0	APGAR 8-10	30	3	3	5	0	2	OTHER PROFESSIONS	preterm													AMNIORRHEXIS PREMATURE	0	0	0	0	0	0	0	0	0	0	0	0
yes	0		0		3	2	1		25	1	6	0	1		0	APGAR 5-7	30	4	3	5	1	1	HOUSEWIFE	PRETERM WITH RESPIRATORY DISTRESS													UNEVENTFULLY	0	0	0	0	0	0	0	0	0	0	0	0
yes	0		0		1	1	0		39	4	5	0	0		0	APGAR 9-9	missing	2	3	5	0	1	HOUSEWIFE	preterm													UNEVENTFULLY	0	0	0	0	0	0	0	0	0	0	0	0
yes	0		0		2	2	0		28	4	1	0	1		1	APGAR 9-9	30	3	3	3	2	2	STUDENT	PRETERM WITH RESPIRATORY DISTRESS													OLIGODRAMNIO, PRE ECLAMSIA AND VAGINAL BLEEDING	1	0	0	1	0	1	0	0	0	0	0	0
yes	0		0		12	2	5		19	1	5	1	0		0	APGAR 7-9	31	3	3	3	2	1	HOUSEWIFE	PRETERM WITH RESPIRATORY DISTRESS													UNEVENTFULLY	0	0	0	0	0	0	0	0	0	0	0	0
yes	0		0		2	2	1		16		1	0	0		0	APGAR 8-9	33	3	4	5	0	2	HOUSEWIFE	PRETERM WITH RESPIRATORY DISTRESS													UNEVENTFULLY	0	0	0	0	0	0	0	0	0	0	0	0
yes	0		0		8	2	0		19	4	1	0	0		0	APGAR 5-7	22	1	1	5	0	1	HOUSEWIFE	PRETERM WITH RESPIRATORY DISTRESS													UNEVENTFULLY	0	0	0	0	0	0	0	0	0	0	0	0
yes	0		0		3	2	0		33	4	1	0	0		0	APGAR 9-10	31.5	3	3	5	0	2	HOUSEWIFE	term													UNEVENTFULLY	0	0	0	0	0	0	0	0	0	0	0	0
yes	0		0		1	1	0		14	4	1	0	0		0	APGAR 5-9	29.5	3	3	5	0	1	HOUSEWIFE	term													UNEVENTFULLY	0	0	0	0	0	0	0	0	0	0	0	0
yes	0		0		1	1	0		22	4	1	0	0		0	APGAR 10-10	31	4	4	3	2	1	STUDENT	PRETERM WITH RESPIRATORY DISTRESS													UNEVENTFULLY	0	0	0	0	0	0	0	0	0	0	0	0
yes	0		0		1	1	0		27	4	6	0	0		0	apgar 9-10	34	4	4	7	1	2	OTHER PROFESSIONS	preterm													UNEVENTFULLY	0	0	0	0	0	0	0	0	0	0	0	0
yes	0		0		2	2	0		14	2	1	0	1		0	APGAR 6-8	30.5	2	3	missing	2	1	HOUSEWIFE	term													AMNIORRHEXIS PREMATURE AND VAGINAL BLEEDING	0	0	0	0	0	1	0	0	0	0	0	0
yes	0		0		3	2	0		40	4	5	0	0		0	APGAR 9-10	34	3	3	3	2	1	OTHER PROFESSIONS	term													UNEVENTFULLY	0	0	0	0	0	0	0	0	0	0	0	0
yes	0		0		1	1	0		19	4	1	0	0		0	APGAR 9-10	32	4	3	3	0	2	HOUSEWIFE	term													UNEVENTFULLY	0	0	0	0	0	0	0	0	0	0	0	0
yes	0		0		1	1	0		37	4	6	0	0		0	APGAR 9-10	32	4	4	5	1	2	HOUSEWIFE	term													UNEVENTFULLY	0	0	0	0	0	0	0	0	0	0	0	0
yes	0		0		7	2	3		22	4	1	0	0		0	APAGAR 9-10	35	4	4	5	0	2	STUDENT	PRETERM WITH RESPIRATORY DISTRESS													UNEVENTFULLY	0	0	0	0	0	0	0	0	0	0	0	0
yes	0		0		2	2	0		36	4	0	1	1		0	APGAR 9-9	35.5	4	4	5	0	2	HOUSEWIFE	term													DEEP VEIN TROMBOSIS	0	0	0	0	0	0	0	0	0	0	1	0
yes	0		0		5	2	1		14	4	1	0	0		0	APGAR 7-9	29	2	3	0	0	2	STUDENT	term													UNEVENTFULLY	0	0	0	0	0	0	0	0	0	0	0	0
yes	0		0		1	1	0		18	4	1	0	0		0	APGAR 8-9	35	4	4	5	0	1	HOUSEWIFE	PRETERM WITH RESPIRATORY DISTRESS													UNEVENTFULLY	0	0	0	0	0	0	0	0	0	0	0	0
yes	0		0		1	1	0		19	4	5	0	0		0	APGAR 9-10	32	4	4	5	2	1	STUDENT	PRETERM WITH RESPIRATORY DISTRESS													UNEVENTFULLY	0	0	0	0	0	0	0	0	0	0	0	0
yes	0		0		5	2	0		19	1	1	0	0		0	APGAR 8-9	31	2	3	5	0	2	HOUSEWIFE	term													UNEVENTFULLY	0	0	0	0	0	0	0	0	0	0	0	0
yes	0		0		2	2	0		18	1	1	0	0		0	APGAR 8-9	31	3	3	7	0	1	STUDENT	term													UNEVENTFULLY	0	0	0	0	0	0	0	0	0	0	0	0
yes	0		0		1	1	0		17	4	1	0	0		0	APGAR 9-10	34	4	4	7	0	2	HOUSEWIFE	term													UNEVENTFULLY	0	0	0	0	0	0	0	0	0	0	0	0
yes	0		0		1	1	0		18		6	0	0		0	APGAR 9-9	34	4	4	missing	2	1	HOUSEWIFE	PRETERM WITH RESPIRATORY DISTRESS													UNEVENTFULLY	0	0	0	0	0	0	0	0	0	0	0	0
yes	0		0		3	2	0		35	4	1	0	1		0	APGAR 9-10	34	3	4	7	2	2	HOUSEWIFE	term													UNEVENTFULLY	0	0	0	0	0	0	0	0	0	0	0	0
yes	0		0		1	1	0		30	4	5	0	0		0	APGAR 9-9	31	3	3	7	1	1	HOUSEWIFE	term													UNEVENTFULLY	0	0	0	0	0	0	0	0	0	0	0	0
yes	0		0		2	2	0		26	4	5	0	0		0	APGAR 8-9	32	4	4	missing	2	2	HOUSEWIFE	term													UNEVENTFULLY	0	0	0	0	0	0	0	0	0	0	0	0
yes	0		0		1	1	0		21	1	1	0	0		0	APGAR 9-9	35	4	4	5	2	1	HOUSEWIFE	PRETERM WITH RESPIRATORY DISTRESS													UNEVENTFULLY	0	0	0	0	0	0	0	0	0	0	0	0
yes	0		0		1	1	0		37	4	1	0	0		0	APGAR 9-10	33.5	4	4	3	2	2	HOUSEWIFE	preterm													UNEVENTFULLY	0	0	0	0	0	0	0	0	0	0	0	0
yes	0		0		2	2	0		30	1	1	0	0		0	APGAR 7-8	31	2	4	5	2	1	HOUSEWIFE	preterm													UNEVENTFULLY	0	0	0	0	0	0	0	0	0	0	0	0
yes	0		0		1	1	0		27	4	1	1	0		0	APGAR 7-9	33	3	3	5	0	1	STUDENT	term													UNEVENTFULLY	0	0	0	0	0	0	0	0	0	0	0	0
yes	0		0		2	2	0		42	4	1	0	1		0	APGAR 8-9	26.5	2	3	5	2	1	HOUSEWIFE	term													AMNIORRHEXIS PREMATURE	0	0	0	0	0	0	0	0	0	0	0	0
yes	0		0		1	1	0		15	4	5	0	1		0	APGAR 9-9	34.5	4	4	5	0	1	HOUSEWIFE	term													AMNIORRHEXIS PREMATURE	0	0	0	0	0	0	0	0	0	0	0	0
yes	0		0		1	1	0		27	4	5	0	0		0	APGAR 9-9	34.5	4	4	5	2	2	HOUSEWIFE	term													UNEVENTFULLY	0	0	0	0	0	0	0	0	0	0	0	0
yes	0		0		1	1	0		26	4	1	0	0		0	APGAR 9-10	33.5	4	4	5	0	1	HOUSEWIFE	term													UNEVENTFULLY	0	0	0	0	0	0	0	0	0	0	0	0
yes	0		0		6	2	1		27	4	1	0	0		0	APGAR 9-10	31.5	4	4	7	2	2	HOUSEWIFE	term													UNEVENTFULLY	0	0	0	0	0	0	0	0	0	0	0	0
yes	0		0		2	1	0		17	4	1	0	1		0	APGAR 8-9	32.5	4	4	5	2	2	HOUSEWIFE	PRETERM WITH RESPIRATORY DISTRESS													AMNIORRHEXIS PREMATURE	0	0	0	0	0	0	0	0	0	0	0	0
yes	0		0		3	2	0		17	1	1	0	1		0	APGAR 9-10	32	4	4	3	2	2	HOUSEWIFE	term													AMNIORRHEXIS PREMATURE	0	0	0	0	0	0	0	0	0	0	0	0
yes	0		0		2	2	0		27	4	1	0	1		0	APGAR9-9	30	3	3	5	0	2	HOUSEWIFE	term													UNEVENTFULLY	0	0	0	0	0	0	0	0	0	0	0	0
yes	0		0		6	2	0		24	4	5	0	0		0	APGAR 9-10	33	4	4	5	1	1	HOUSEWIFE	preterm													UNEVENTFULLY	0	0	0	0	0	0	0	0	0	0	0	0
yes	0		0		3	2	0		15	4	0	0	0		0	APGAR 9-10	33.5	4	4	3	2	1	HOUSEWIFE	preterm													UNEVENTFULLY	0	0	0	0	0	0	0	0	0	0	0	0
yes	0		0		9	2	0		26	4	1	0	0		0	APGAR 8-8	31.5	4	3	3	0	1	HOUSEWIFE	preterm													UNEVENTFULLY	0	0	0	0	0	0	0	0	0	0	0	0
yes	0		0		3	2	0		16	1	1	0	0		0	APGAR 9-9	30	3	3	5	2	2	HOUSEWIFE	term													UNEVENTFULLY	0	0	0	0	0	0	0	0	0	0	0	0
yes	0		0		2	2	0		16	1	5	0	0		0	APGAR 8-9	30.5	3	3	missing	0	1	STUDENT	PRETERM WITH RESPIRATORY DISTRESS													UNEVENTFULLY	0	0	0	0	0	0	0	0	0	0	0	0
yes	0		0		1	1	0		28	4	1	0	0		0	APGAR 8-9	33.5	4	4	5	0	1	HOUSEWIFE	preterm													UNEVENTFULLY	0	0	0	0	0	0	0	0	0	0	0	0
yes	0		0		2	2	0		14	4	4	0	1		0	APGAR 8-9	32.5	3	4	5	2	2	HOUSEWIFE	PRETERM WITH RESPIRATORY DISTRESS													UNEVENTFULLY	0	0	0	0	0	0	0	0	0	0	0	0
yes	0		0		1	1	0		21	4	6	0	1		0	APGAR 9-10	33	3	4	5	2	1	HOUSEWIFE	PRETERM WITH RESPIRATORY DISTRESS													UNEVENTFULLY	0	0	0	0	0	0	0	0	0	0	0	0
yes	0		0		1	1	0		25	4	5	0	1		0	APGAR 9-9	31	3	3	5	1	1	HOUSEWIFE	PRETERM WITH RESPIRATORY DISTRESS													UNEVENTFULLY	0	0	0	0	0	0	0	0	0	0	0	0
yes	0		0		2	2	0		19	1	1	0	1		0	APGAR 8-9	29	3	3	3	0	2	HOUSEWIFE	term													UNEVENTFULLY	0	0	0	0	0	0	0	0	0	0	0	0
yes	0		0		1	1	0		19	4	1	0	1		0	APGAR 8-9	30	3	3	5	0	2	STUDENT	term													UNEVENTFULLY	0	0	0	0	0	0	0	0	0	0	0	0
yes	0		0		3	2	1		23	4	5	0	1		0	APGAR 8-9	34	4	4	7	2	1	OTHER PROFESSIONS	term													UNEVENTFULLY	0	0	0	0	0	0	0	0	0	0	0	0
yes	0		0		2	2	0		15	4	1	0	1		0	APGAR 8-9	34	4	4	5	0	1	HOUSEWIFE	term													UNEVENTFULLY	0	0	0	0	0	0	0	0	0	0	0	0
yes	0		0		2	2	0		27	4	1	0	1		0	APGAR 9-9	32.5	4	3	3	0	2	HOUSEWIFE	term													UNEVENTFULLY	0	0	0	0	0	0	0	0	0	0	0	0
yes	0		0		2	2	0		26	4	1	0	0		0	APGAR 8-9	33.5	4	4	7	0	2	HOUSEWIFE	term													UNEVENTFULLY	0	0	0	0	0	0	0	0	0	0	0	0
yes	0		0		1	1	0		24	4	1	0	1		0	APGAR 10-10	33	4	4	3	2	2	STUDENT	preterm extreme													UNEVENTFULLY	0	0	0	0	0	0	0	0	0	0	0	0
yes	0		0		8	2	0		22	4	1	0	0		0	APGAR 9-10	31	4	3	3	1	1	HOUSEWIFE	preterm													UNEVENTFULLY	0	0	0	0	0	0	0	0	0	0	0	0
yes	0		0		8	2	0		22	4	6	0	1		0	APGAR 2-6	27	1	1	5	1	2	HOUSEWIFE	term													VAGINAL BLEEDING	0	0	0	0	0	1	0	0	0	0	0	0
yes	0		0		1	1	0		15	4	1	0	0		0	APGAR 9-10	29.5	2	3	3	0	1	HOUSEWIFE	term													UNEVENTFULLY	0	0	0	0	0	0	0	0	0	0	0	0
yes	0		0		4	2	2		28	2	1	0	1		0	APGAR 10-10	33	4	4	3	2	2	HOUSEWIFE	term													UNEVENTFULLY	0	0	0	0	0	0	0	0	0	0	0	0
yes	0		0		6	2	1		18	4	1	0	0		0	APAGR 9-9	34	4	4	7	2	1	STUDENT	term													UNEVENTFULLY	0	0	0	0	0	0	0	0	0	0	0	0
yes	0		0		2	2	0		19	4	1	0	1		0	APGAR 9-9	32	4	4	5	2	2	HOUSEWIFE	term													UNEVENTFULLY	0	0	0	0	0	0	0	0	0	0	0	0
yes	0		0		1	1	0		15	4	1	0	0		0	APGAR 9-10	32	4	4	missing	2	1	STUDENT	preterm													UNEVENTFULLY	0	0	0	0	0	0	0	0	0	0	0	0
yes	0		0		1	1	0		34	4	1	0	0		0	APAGR 9-10	33	4	4	5	2	1	HOUSEWIFE	term													UNEVENTFULLY	0	0	0	0	0	0	0	0	0	0	0	0
yes	0		0		5	2	0		16	4	5	0	1		0	APGAR 8-9	27	3	3	missing	0	1	HOUSEWIFE	term													UNEVENTFULLY	0	0	0	0	0	0	0	0	0	0	0	0
yes	0		0		3	2	1		15	4	1	0	1		0	APGAR 10-10	30.5	4	3	5	1	2	HOUSEWIFE	term													UNEVENTFULLY	0	0	0	0	0	0	0	0	0	0	0	0
yes	0		0		1	1	0		15	4	1	0	1		0	APGAR 8-9	32	4	4	3	0	2	STUDENT	PRETERM WITH RESPIRATORY DISTRESS													UNEVENTFULLY	0	0	0	0	0	0	0	0	0	0	0	0
yes	0		0		1	1	0		13	4	1	0	0		0	APGAR 8-9	35	4	4	5	0	1	HOUSEWIFE	PRETERM WITH RESPIRATORY DISTRESS													UNEVENTFULLY	0	0	0	0	0	0	0	0	0	0	0	0
yes	0		0		2	1	0		19	4	1	0	1		0	APGAR 9-9	34	3	3	3	0	2	HOUSEWIFE	preterm													UNEVENTFULLY	0	0	0	0	0	0	0	0	0	0	0	0
yes	0		0		2	2	0		30	4	5	0	1		0	APGAR 8-9	31	2	3	5	1	1	HOUSEWIFE	preterm													UNEVENTFULLY	0	0	0	0	0	0	0	0	0	0	0	0
yes	0		0		1	1	0		19	4	1	0	0		0	APGAR 4-7	22	2	2	3	0	2	OTHER PROFESSIONS	PRETERM WITH RESPIRATORY DISTRESS													UNEVENTFULLY	0	0	0	0	0	0	0	0	0	0	0	0
yes	0		0		2	2	0		22	4	5	0	0		0	APGAR 2-8	33.5	3	4	7	2	1	STUDENT	PRETERM WITH RESPIRATORY DISTRESS													UNEVENTFULLY	0	0	0	0	0	0	0	0	0	0	0	0
yes	0		0		5	2	0		30	4	6	0	1		0	APGAR 8-9	26	2	2	5	1	2	STUDENT	term													UNEVENTFULLY	0	0	0	0	0	0	0	0	0	0	0	0
yes	0		0		1	1	0		16	4	2	0	1		0	APGAR 5-9	30	2	2	0	0	2	HOUSEWIFE	preterm													UNEVENTFULLY	0	0	0	0	0	0	0	0	0	0	0	0
yes	0		0		3	2	0		17	4	1	0	1		0	APGAR 9-9	34.5	4	4	3	0	1	HOUSEWIFE	PRETERM WITH RESPIRATORY DISTRESS													UNEVENTFULLY	0	0	0	0	0	0	0	0	0	0	0	0
yes	0		0		1	1	0		19	4	4	0	1		1	APGAR 8-10	28.5	3	3	5	0	1	HOUSEWIFE	term													OLIGODRAMNIO AND AMNIORRHEXIS PREMATURE	1	1	0	0	0	0	0	0	0	0	0	0
yes	0		0		1	1	0		20	4	5	0	0		0	APGAR 9-9	31	3	3	5	2	2	HOUSEWIFE	term													UNEVENTFULLY	0	0	0	0	0	0	0	0	0	0	0	0
yes	0		0		1	1	0		17	4	1	0	1		0	APGAR 3-9	34	4	4	0	2	1	HOUSEWIFE	term													UNEVENTFULLY	0	0	0	0	0	0	0	0	0	0	0	0
yes	0		0		1	1	0		27	4	5	1	0		0	APGAR 9-10	33	4	4	5	2	1	HOUSEWIFE	term with congenital malformation cleft lip													UNEVENTFULLY	0	0	0	0	0	0	0	0	0	0	0	0
yes	0		0		1	1	0		18	4	1	0	0		0	APGAR 9-10	35	4	4	5	2	1	HOUSEWIFE	term													UNEVENTFULLY	0	0	0	0	0	0	0	0	0	0	0	0
yes	0		0		1	1	0		27	4	0	0	0		0	APGAR 9-9	35.5	4	4	7	2	2	HOUSEWIFE	term													UNEVENTFULLY	0	0	0	0	0	0	0	0	0	0	0	0
yes	0		0		3	2	0		28	4	1	0	0		0	APGAR 9-10	33	4	4	3	2	1	HOUSEWIFE	PRETERM WITH RESPIRATORY DISTRESS													UNEVENTFULLY	0	0	0	0	0	0	0	0	0	0	0	0
yes	0		0		5	2	0		24	4	1	0	0		0	APGAR 9-9	34	4	4	3	2	1	HOUSEWIFE	preterm													UNEVENTFULLY	0	0	0	0	0	0	0	0	0	0	0	0
yes	0		0		3	2	0		27	4	1	0	1		0	APGAR 8-9	32	3	4	0	0	1	HOUSEWIFE	term													UNEVENTFULLY	0	0	0	0	0	0	0	0	0	0	0	0
yes	0		0		5	2	2		26	4	1	0	0		0	APGAR 9-10	31	2	4	missing	2	1	HOUSEWIFE	term													UNEVENTFULLY	0	0	0	0	0	0	0	0	0	0	0	0
yes	0		0		2	2	0		35	4	1	0	1		0	APGAR 7-8	33.5	4	4	5	2	1	HOUSEWIFE	PRETERM WITH RESPIRATORY DISTRESS													UNEVENTFULLY	0	0	0	0	0	0	0	0	0	0	0	0
yes	0		0		1	1	0		24	4	1	0	1		0	APGAR 9-9	33	4	4	3	3	1	HOUSEWIFE	term													UNEVENTFULLY	0	0	0	0	0	0	0	0	0	0	0	0
yes	0		0		2	2	0		34	4	1	0	0		0	APGAR 8-8	31	3	3	3	2	1	STUDENT	term													UNEVENTFULLY	0	0	0	0	0	0	0	0	0	0	0	0
yes	0		0		4	2	0		26	4	5	0	1		0	APGAR 9-9	33.5	4	4	7	0	1	HOUSEWIFE	term													PrH	0	0	0	0	0	0	0	0	0	0	0	0
yes	0		0		5	2	3		16	4	1	0	0		0	APAGR 9-9	33	4	4	5	0	1	HOUSEWIFE	term													UNEVENTFULLY	0	0	0	0	0	0	0	0	0	0	0	0
yes	0		0		2	2	0		21	1	1	0	0		0	APGAR 8-9	34	4	4	3	0	1	STUDENT	PRETERM WITH RESPIRATORY DISTRESS													UNEVENTFULLY	0	0	0	0	0	0	0	0	0	0	0	0
yes	0		0		3	2	0		21	4	1	0	0		0	APGAR 8-9	34.5	4	4	missing	2	1	HOUSEWIFE	term													UNEVENTFULLY	0	0	0	0	0	0	0	0	0	0	0	0
yes	0		0		2	2	0		20	4	1	0	0		0	missing	missing	2	missing	0	2	1	OTHER PROFESSIONS	PRETERM WITH RESPIRATORY DISTRESS													UNEVENTFULLY	0	0	0	0	0	0	0	0	0	0	0	0
yes	0		0		1	1	0		21	4	1	0	0		0	APGAR 8-10	34.5	4	4	7	3	2	HOUSEWIFE	PRETERM WITH RESPIRATORY DISTRESS													UNEVENTFULLY	0	0	0	0	0	0	0	0	0	0	0	0
yes	0		0		1	1	0		28	1	5	0	0		0	APGAR 9-10	30	3	3	5	1	2	HOUSEWIFE	PRETERM WITH RESPIRATORY DISTRESS													UNEVENTFULLY	0	0	0	0	0	0	0	0	0	0	0	0
yes	0		0		1	1	0		20	4	1	0	0		0	APGAR 8-9	31	2	3	5	missing	2	STUDENT	PRETERM WITH RESPIRATORY DISTRESS													UNEVENTFULLY	0	0	0	0	0	0	0	0	0	0	0	0
yes	0		0		2	2	0		17	4	5	0	1		0	APGAR 7-8	31.5	2	3	5	2	2	HOUSEWIFE	term													UNEVENTFULLY	0	0	0	0	0	0	0	0	0	0	0	0
yes	0		0		4	2	1		15		4	0	0		0	APGAR 8-8	29	2	2	5	0	1	HOUSEWIFE	PRETERM WITH RESPIRATORY DISTRESS													UNEVENTFULLY	0	0	0	0	0	0	0	0	0	0	0	0
yes	0		0		1	1	0		19	4	1	0	1		0	APGAR 8-9	33.5	4	4	0	2	1	HOUSEWIFE	PRETERM WITH RESPIRATORY DISTRESS													UNEVENTFULLY	0	0	0	0	0	0	0	0	0	0	0	0
yes	0		0		1	1	0		18	4	1	0	1		0	APGAR 9-9	32	3	3	0	2	2	OTHER PROFESSIONS	PRETERM WITH RESPIRATORY DISTRESS													UNEVENTFULLY	0	0	0	0	0	0	0	0	0	0	0	0
yes	0		0		2	2	0		15	4	4	0	1		0	APGAR 7-9	29	2	3	5	2	1	HOUSEWIFE	term													UNEVENTFULLY	0	0	0	0	0	0	0	0	0	0	0	0
yes	0		0		1	1	0		25	4	4	0	1		0	APGAR 9-10	30	3	3	5	2	1	STUDENT	term													UNEVENTFULLY	0	0	0	0	0	0	0	0	0	0	0	0
yes	0		0		2	2	0		16	4	4	0	1		1	APGAR 8-9	32	4	1	5	0	1	HOUSEWIFE	term													OLIGODRAMNIO	1	0	0	0	0	0	0	0	0	0	0	0
yes	0		0		1	1	0		16	4	1	0	1		1	APGAR 9-10	33.5	4	4	3	0	1	HOUSEWIFE	preterm													OLIGODRAMNIO	1	0	0	0	0	0	0	0	0	0	0	0
yes	0		0		3	2	2		32	4	4	0	0		0	APGAR 9-10	32	4	4	3	0	1	HOUSEWIFE	PRETERM WITH RESPIRATORY DISTRESS													UNEVENTFULLY	0	0	0	0	0	0	0	0	0	0	0	0
yes	0		0		1	1	0		17	4	1	0	0		0	APGAR 9-9	31	3	3	5	2	2	HOUSEWIFE	PRETERM WITH RESPIRATORY DISTRESS													UNEVENTFULLY	0	0	0	0	0	0	0	0	0	0	0	0
yes	0		0		1	1	0		17	4	4	0	0		0	APGAR 8-9	30	2	3	missing	2	2	HOUSEWIFE	term													UNEVENTFULLY	0	0	0	0	0	0	0	0	0	0	0	0
yes	0		0		1	1	0		13	4	1	0	1		0	missing	28	2	2	3	0	1	HOUSEWIFE	term													VAGINAL BLEEDING	0	0	0	0	0	1	0	0	0	0	0	0
yes	0		0		2	2	0		26	4	1	0	0		0	APGAR 9-9	33	4	4	3	2	1	HOUSEWIFE	term													UNEVENTFULLY	0	0	0	0	0	0	0	0	0	0	0	0
yes	0		0		4	2	1		17	4	1	0	1		0	APGAR 8-9	31	4	4	7	0	2	HOUSEWIFE	term													UNEVENTFULLY	0	0	0	0	0	0	0	0	0	0	0	0
yes	0		0		1	1	0		19	4	missing	1	1		0	APGAR 7-9	31	4	4	7	2	2	OTHER PROFESSIONS	term													PrH	0	0	0	0	0	0	0	0	0	0	0	0
yes	0		0		2	2	0		23	4	4	0	1		0	APGAR 9-9	31	4	4	5	1	1	HOUSEWIFE	term													PrH AND PRE ECAMPSIA	0	0	0	1	0	0	0	0	0	0	0	0
yes	0		0		1	1	0		24	4	4	1	1		0	APGAR 9-9	36.5	4	4	7	0	1	HOUSEWIFE	term													PrH	0	0	0	0	0	0	0	0	0	0	0	0
yes	0		0		2	2	0		18	4	1	0	1		0	APGAR 3-5	32	4	4	5	2	2	HOUSEWIFE	term													UNEVENTFULLY	0	0	0	0	0	0	0	0	0	0	0	0
yes	0		0		1	1	0		17	4	4	1	1		1	APGAR 9-9	27	4	4	5	2	2	STUDENT	preterm													OLIGODRAMNIO	1	0	0	0	0	0	0	0	0	0	0	0
yes	0		0		1	1	0		22	missing	1	1	1		0	APGAR 8-9	33.5	4	4	5	2	2	missing	term													OLIGODRAMNIO AND ECLAMPSIA	0	0	0	1	0	0	0	0	0	0	0	0
yes	0		0		6	2	0		16	4	5	0	1		0	APGAR 8-9	30	3	4	5	2	1	HOUSEWIFE	preterm													UNEVENTFULLY	0	0	0	0	0	0	0	0	0	0	0	0
yes	0		0		1	0	0		15	2	1	0	1		0	APGAR 10-10	33	4	4	5	2	2	HOUSEWIFE	stillborn													PrH	0	0	0	0	0	0	0	0	0	0	0	0
yes	0		0		1	1	0		23	4	4	0	0		0	APGAR 8-9	31	3	3	3	2	2	STUDENT	preterm													UNEVENTFULLY	0	0	0	0	0	0	0	0	0	0	0	0
yes	0		0		2	2	0		17	4	1	0	0		0	APGAR 4-8	23.5	1	1	5	missing	2	OTHER PROFESSIONS	PRETERM WITH RESPIRATORY DISTRESS													UNEVENTFULLY	0	0	0	0	0	0	0	0	0	0	0	0
yes	0		0		7	2	0		22	4	missing	0	1		0	APGAR 8-9	30	3	4	3	2	1	HOUSEWIFE	PRETERM extreme													UNEVENTFULLY	0	0	0	0	0	0	0	0	0	0	0	0
yes	0		0		1	1	0		24	4	5	0	0		0	APGAR 8-9	30	3	3	3	0	2	HOUSEWIFE	PRETERM WITH RESPIRATORY DISTRESS													UNEVENTFULLY	0	0	0	0	0	0	0	0	0	0	0	0
yes	0		0		3	2	0		35	4	missing	0	1		0	APGAR 4-8	21	1	1	3	2	2	HOUSEWIFE	term													VAGINAL BLEEDING	0	0	0	0	0	1	0	0	0	0	0	0
yes	0		0		6	2	0		20	4	1	0	0		1	APGAR 7-9	31	3	3	5	2	2	STUDENT	stillborn													UNEVENTFULLY	0	0	0	0	0	0	0	0	0	0	0	0
yes	0		0		1	1	0		24	missing	missing	0	0		0	APGAR 9-9	33	4	4	7	2	2	OTHER PROFESSIONS	preterm with respiratory distress													UNEVENTFULLY	0	0	0	0	0	0	0	0	0	0	0	0
yes	0		0		2	2	0		16	4	missing	0	1		1	APGAR 7-8	28	2	2	3	2	2	STUDENT	preterm													UNEVENTFULLY	0	0	0	0	0	0	0	0	0	0	0	0
yes	0		0		1	1	0		23	4	1	0	1		0	APGAR 0	missing	1	2	0	2	2	OTHER PROFESSIONS	PRETERM WITH RESPIRATORY DISTRESS													UNEVENTFULLY	0	0	0	0	0	1	0	0	0	0	0	0
yes	0		0		3	2	1		14	4	4	0	0		0	APAGR 9-9	31	3	3	5	2	1	OTHER PROFESSIONS	preterm extreme													UNEVENTFULLY	0	0	0	0	0	0	0	0	0	0	0	0
yes	0		0		1	1	0		27	4	4	0	1		0	APGAR 8-9	35	2	3	5	2	2	STUDENT	PRETERM WITH RESPIRATORY DISTRESS													PrH	0	0	0	0	0	0	0	0	0	0	0	0
yes	0		0		2	2	0		29	1	5	0	1		0	APGAR 0-7	26	1	2	5	2	1	HOUSEWIFE	term													VAGINAL BLEEDING AND AMNIORRHEXIS PREMATURE	0	1	0	0	0	1	0	0	0	0	0	0
yes	0		0		1	1	0		14	1	1	0	1		0	APAGR 6-8	30	2	3	3	2	1	OTHER PROFESSIONS	term													POLIDRAMNIO	0	0	0	0	0	0	0	0	1	0	0	0
yes	0		0		3	2	0		37	4	5	0	0		0	APGAR 6-8	34	4	4	3	1	2	STUDENT	term													UNEVENTFULLY	0	0	0	0	0	0	0	0	0	0	0	0
yes	0		0		1	1	0		30	4	5	1	0		0	APGAR 9-10	34	4	4	7	2	1	OTHER PROFESSIONS	term													UNEVENTFULLY	0	0	0	0	0	0	0	0	0	0	0	0
yes	0		0		3	2	0		20	4	1	1	1		0	APGAR 3-7	35.5	4	4	5	2	2	STUDENT	PRETERM WITH RESPIRATORY DISTRESS													VAGINAL BLEEDING	0	0	0	0	0	1	0	0	0	0	0	0
yes	0		0		8	2	0		27	4	1	1	0		0	APGAR 9-10	36.5	4	4	5	0	1	HOUSEWIFE	preterm													UNEVENTFULLY	0	0	0	0	0	0	0	0	0	0	0	0
yes	0		0		2	2	0		16	4	1	0	0		0	APGAR 8-9	31	2	2	5	0	2	HOUSEWIFE	preterm													UNEVENTFULLY	0	0	0	0	0	0	0	0	0	0	0	0
yes	0		0		2	2	0		29	4	4	0	1		0	APGAR 9-9	31	3	3	5	2	1	OTHER PROFESSIONS	preterm													UNEVENTFULLY	0	0	0	0	0	0	0	0	0	0	0	0
yes	0		0		2	2	1		27	4	4	1	0		0	APGAR 9-9	36	4	4	7	1	1	HOUSEWIFE	term													UNEVENTFULLY	0	0	0	0	0	0	0	0	0	0	0	0
yes	0		0		1	1	0		32	4	6	0	1		0	APGAR 9-10	31	3	4	5	2	2	HOUSEWIFE	term													UNEVENTFULLY	0	0	0	0	0	0	0	0	0	0	0	0
yes	0		0		3	2	0		28	4	4	0	1		0	APGAR 9-9	33	4	4	5	2	1	HOUSEWIFE	term													PrH	0	0	0	0	0	0	0	0	0	0	0	0
yes	0		0		1	1	0		18	4	1	0	1		0	missing	34	4	4	0	0	1	HOUSEWIFE	term													UNEVENTFULLY	0	0	0	0	0	0	0	0	0	0	0	0
yes	0		0		3	2	1		16	4	missing	0	1		0	APGAR 9-9	31	4	4	5	missing	1	HOUSEWIFE	term													PrH	0	0	0	0	0	0	0	0	0	0	0	0
yes	0		0		6	2	0		17	4	1	0	0		0	APGAR 9-9	33.5	4	4	5	2	1	HOUSEWIFE	term													UNEVENTFULLY	0	0	0	0	0	0	0	0	0	0	0	0
yes	0		0		2	2	0		18	4	3	1	1		1	APGAR 6-9	32	4	4		2	1	HOUSEWIFE	stillborn													UNEVENTFULLY	0	0	0	0	0	0	0	0	0	0	0	0
yes	0		0		1	1	0		33	4	1	0	0		0	APGAR 9-9	33	4	3	3	2	1	HOUSEWIFE	preterm													UNEVENTFULLY	0	0	0	0	0	0	0	0	0	0	0	0
yes	0		0		2	2	0		18	1	0	0	0		0	missing	missing	missing	missing	missing	1	1	HOUSEWIFE	preterm													UNEVENTFULLY	0	0	0	0	0	0	0	0	0	0	0	0
yes	0		0		2	2	0		39	4	5	1	0		0	APGAR 8-9	31	2	3	3	1	1	HOUSEWIFE	term													UNEVENTFULLY	0	0	0	0	0	0	0	0	0	0	0	0
yes	0		0		4	2	1		20	2	missing	0	0		0	APGAR 8-9	30.5	2	4	0	2	1	OTHER PROFESSIONS	preterm													UNEVENTFULLY	0	0	0	0	0	0	0	0	0	0	0	0
yes	0		0		4	2	1		32	1	1	0	0		0	APGAR 9-9	34	4	4	0	0	1	HOUSEWIFE	term													UNEVENTFULLY	0	0	0	0	0	0	0	0	0	0	0	0
yes	0		0		8	2	2		21	4	5	0	0		0	APGAR 9-9	26	2	3	5	1	2	OTHER PROFESSIONS	term													UNEVENTFULLY	0	0	0	0	0	0	0	0	0	0	0	0
yes	0		0		3	2	0		32	4	1	0	0		0	APGAR 8-9	33.5	4	3	3	2	2	HOUSEWIFE	preterm													UNEVENTFULLY	0	0	0	0	0	0	0	0	0	0	0	0
yes	0		0		3	2	0		25	4	1	1	0		0	APAGAR 9-9	33	4	4	missing	0	2	HOUSEWIFE	term													UNEVENTFULLY	0	0	0	0	0	0	0	0	0	0	0	0
yes	0		0		3	2	0		36	4	0	1	1		1	APGAR 8-9	30	3	3	5	2	2	OTHER PROFESSIONS	term													OLIGODRAMNIO	1	0	0	0	0	0	0	0	0	0	0	0
yes	0		0		2	2	1		15	4	3	1	1		0	APGAR 9-10	missing	4	4	5	0	1	HOUSEWIFE	term													VAGINAL BLEEDING	0	0	0	0	0	1	0	0	0	0	0	0
yes	0		0		1	1	0		29	4	3	0	0		0	APGAR 8-9	35	4	4	7	1	2	HOUSEWIFE	term													UNEVENTFULLY	0	0	0	0	0	0	0	0	0	0	0	0
yes	0		0		7	2	1		30	4	1	0	0		0	APGAR 8-9	37.5	4	4	5	2	1	HOUSEWIFE	term													UNEVENTFULLY	0	0	0	0	0	0	0	0	0	0	0	0
yes	0		0		1	1	0		14	4	3	0	0		0	APGAR 9-10	34	4	4	3	2	1	STUDENT	term													UNEVENTFULLY	0	0	0	0	0	0	0	0	0	0	0	0
yes	0		0		1	1	0		17	4	3	0	0		0	APGAR 9-10	32	4	4	7	2	2	HOUSEWIFE	term													UNEVENTFULLY	0	0	0	0	0	0	0	0	0	0	0	0
yes	0		0		3	2	0		13	1	3	0	0		0	APGAR 8-9	35	4	4	missing	0	1	HOUSEWIFE	term													UNEVENTFULLY	0	0	0	0	0	0	0	0	0	0	0	0
yes	0		0		2	2	0		24	4	3	0	0		0	APGAR 9-10	33.5	4	4	5	2	1	OTHER PROFESSIONS	term													UNEVENTFULLY	0	0	0	0	0	0	0	0	0	0	0	0
yes	0		0		1	1	0		16	4	3	0	0		0	APGAR 9-10	31	4	4	5	0	2	OTHER PROFESSIONS	term													UNEVENTFULLY	0	0	0	0	0	0	0	0	0	0	0	0
yes	0		0		3	2	1		21	4	5	0	0		0	APGAR 8-9	34	4	4	5	0	2	STUDENT	term													UNEVENTFULLY	0	0	0	0	0	0	0	0	0	0	0	0
yes	0		0		1	1	0		27	4	5	0	0		0	APGAR 9-10	36	4	4	5	2	1	OTHER PROFESSIONS	term													UNEVENTFULLY	0	0	0	0	0	0	0	0	0	0	0	0
yes	0		0		1	1	0		15	4	3	0	0		0	APGAR 9-10	30	4	3	5	0	2	HOUSEWIFE	term with respiratory distress													UNEVENTFULLY	0	0	0	0	0	0	0	0	0	0	0	0
yes	0		0		1	1	0		24	4	5	0	0		0	APGAR 9-10	35	4	4	missing	2	1	HOUSEWIFE	term													UNEVENTFULLY	0	0	0	0	0	0	0	0	0	0	0	0
yes	0		0		1	1	0		16	4	3	0	0		0	APGAR 6-8	33	4	4	5	2	2	HOUSEWIFE	term													UNEVENTFULLY	0	0	0	0	0	0	0	0	0	0	0	0
yes	0		0		2	2	0		22	4	3	0	0		0	APGAR 9-9	31	4	4	5	2	2	HOUSEWIFE	term													UNEVENTFULLY	0	0	0	0	0	0	0	0	0	0	0	0
yes	0		0		7	2	0		17	4	3	0	0		0	APGAR 3-9	34.5	4	4	5	0	2	OTHER PROFESSIONS	term													UNEVENTFULLY	0	0	0	0	0	0	0	0	0	0	0	0
yes	0		0		4	2	0		21	1	1	0	0		0	APGAR 9-9	32	4	4	missing	0	1	STUDENT	term													UNEVENTFULLY	0	0	0	0	0	0	0	0	0	0	0	0
yes	0		0		2	2	0		18	5	5	0	0		0	APGAR 9-9	33	4	4	5	0	1	HOUSEWIFE	term													UNEVENTFULLY	0	0	0	0	0	0	0	0	0	0	0	0
yes	0		0		1	1	0		18	4	3	0	0		0	APGAR 9-10	34	4	4	5	2	2	HOUSEWIFE	term													UNEVENTFULLY	0	0	0	0	0	0	0	0	0	0	0	0
yes	0		0		9	2	2		38	4	3	0	0		0	APGAR 9-10	31	4	4	3	2	1	HOUSEWIFE	PRETERM WITH RESPIRATORY DISTRESS													UNEVENTFULLY	0	0	0	0	0	0	0	0	0	0	0	0
yes	0		0		1	1	0		34	4	0	0	0		0	APGAR 9-9	32	4	4	5	0	2	HOUSEWIFE	term													UNEVENTFULLY	0	0	0	0	0	0	0	0	0	0	0	0
yes	0		0		2	2	0		21	4	6	0	0		0	APGAR 7-8	32.5	4	4	5	0	1	STUDENT	term													UNEVENTFULLY	0	0	0	0	0	0	0	0	0	0	0	0
yes	0		0		7	2	2		20	4	5	0	0		0	APGAR 10-10	33	4	4	5	0	1	HOUSEWIFE	term													UNEVENTFULLY	0	0	0	0	0	0	0	0	0	0	0	0
yes	0		0		1	1	0		23	1	5	1	0		0	APGAR 8-9	35	4	4	7	0	1	STUDENT	term													UNEVENTFULLY	0	0	0	0	0	0	0	0	0	0	0	0
yes	0		0		3	2	0		23	4	2	0	0		0	APGAR 9-9	30.5	4	3	2	0	1	HOUSEWIFE	term													UNEVENTFULLY	0	0	0	0	0	0	0	0	0	0	0	0
yes	0		0		1	1	0		16	4	3	0	1		1	APGAR 9-10	32	4	4	6	0	1	OTHER PROFESSIONS	term													OLIGODRAMNIO	1	0	0	0	0	0	0	0	0	0	0	0
yes	0		0		1	1	0		23	4	5	0	0		0	APGAR 9-10	33.5	4	4	3	1	2	HOUSEWIFE	PRETERM WITH RESPIRATORY DISTRESS													UNEVENTFULLY	0	0	0	0	0	0	0	0	0	0	0	0
yes	0		0		2	2	0		24	4	6	0	0		0	APGAR 9-9	35	4	4	missing	2	2	HOUSEWIFE	term													UNEVENTFULLY	0	0	0	0	0	0	0	0	0	0	0	0
yes	0		0		2	2	0		15	4	4	0	0		0	APGAR 9-9	31	3	3	6	2	2	HOUSEWIFE	term													UNEVENTFULLY	0	0	0	0	0	0	0	0	0	0	0	0
yes	0		0		2	2	1		20	4	5	0	0		0	0	38	4	4	missing	2	2	OTHER PROFESSIONS	term													UNEVENTFULLY	0	0	0	0	0	0	0	0	0	0	0	0
yes	0		0		3	2	0		35	4	3	0	1		0	APGAR 9-10	33	4	4	0	0	1	HOUSEWIFE	term													VAGINAL BLEEDING	0	0	0	0	0	1	0	0	0	0	0	0
yes	0		0		1	1	0		39	4	6	0	0		0	APGAR 6-8	34	4	4	5	1	2	HOUSEWIFE	term with respiratory distress													UNEVENTFULLY	0	0	0	0	0	0	0	0	0	0	0	0
yes	0		0		3	2	0		17	4	3	0	0		0	APGAR 9-10	33	4	4	5	2	2	HOUSEWIFE	term													UNEVENTFULLY	0	0	0	0	0	0	0	0	0	0	0	0
yes	0		0		5	2	0		14	4	3	0	0		0	APGAR 3-8	missing	4	4	3	0	1	HOUSEWIFE	term													UNEVENTFULLY	0	0	0	0	0	0	0	0	0	0	0	0
yes	0		0		3	2	0		24	1	0	0	0		0	APGAR 8-9	32	4	3	0	0	1	HOUSEWIFE	term													UNEVENTFULLY	0	0	0	0	0	0	0	0	0	0	0	0
yes	0		0		5	2	0		20	4	3	0	0		0	APGAR 9-10	31.5	4	3	5	2	2	OTHER PROFESSIONS	term													UNEVENTFULLY	0	0	0	0	0	0	0	0	0	0	0	0
yes	0		0		2	2	1		16	4	3	0	0		0	APGAR 9-9	36	4	4	10	0	2	HOUSEWIFE	term													UNEVENTFULLY	0	0	0	0	0	0	0	0	0	0	0	0
yes	0		0		3	2	0		29	4	1	0	0		0	APGAR 9-9	36	4	4	7	2	2	HOUSEWIFE	term													UNEVENTFULLY	0	0	0	0	0	0	0	0	0	0	0	0
yes	0		0		1	1	0		27	4	6	0	0		0	APGAR 9-9	36	4	4	missing	1	1	HOUSEWIFE	term													UNEVENTFULLY	0	0	0	0	0	0	0	0	0	0	0	0
yes	0		0		3	2	0		26	4	0	0	0		0	APGAR 9-10	33	4	4	3	0	1	OTHER PROFESSIONS	term congenital malformation cleft palate													UNEVENTFULLY	0	0	0	0	0	0	0	0	0	0	0	0
yes	0		0		3	2	0		37	4	0	0	0		0	APGAR 8-9	34	4	4	missing	0	2	HOUSEWIFE	term													UNEVENTFULLY	0	0	0	0	0	0	0	0	0	0	0	0
yes	0		0		1	1	0		26	4	6	0	1		0	APGAR 5-8	32	4	4	missing	2	1	HOUSEWIFE	term													PrH	0	0	0	0	0	0	0	0	0	0	0	0
yes	0		0		1	1	0		31	4	1	0	0		0	APAGR 9-9	33	4	4	5	0	2	HOUSEWIFE	term with hydrocephalus													UNEVENTFULLY	0	0	0	0	0	0	0	0	0	0	0	0
yes	0		0		3	2	1		19	4	5	0	0		0	APGAR 9-9	32.5	4	4	5	2	1	HOUSEWIFE	term													UNEVENTFULLY	0	0	0	0	0	0	0	0	0	0	0	0
yes	0		0		3	2	0		21	4	1	0	0		0	APGAR 9-9	36.5	4	4	0	2	2	STUDENT	term													UNEVENTFULLY	0	0	0	0	0	0	0	0	0	0	0	0
yes	0		0		1	1	0		22	4	1	0	0		0	APGAR 7-9	34	4	4	5	2	2	OTHER PROFESSIONS	term													UNEVENTFULLY	0	0	0	0	0	0	0	0	0	0	0	0
yes	0		0		4	2	0		14	4	3	0	0		0	APGAR 8-9	35	4	4	3	2	1	HOUSEWIFE	term													UNEVENTFULLY	0	0	0	0	0	0	0	0	0	0	0	0
yes	0		0		2	2	0		32	4	6	0	0		0	APGAR 9-10	32.5	4	4	missing	2	1	HOUSEWIFE	term													UNEVENTFULLY	0	0	0	0	0	0	0	0	0	0	0	0
yes	0		0		1	1	0		20	4	3	0	0		0	APGAR 9-9	36.5	4	4	0	0	1	HOUSEWIFE	term													UNEVENTFULLY	0	0	0	0	0	0	0	0	0	0	0	0
yes	0		0		3	2	0		14	4	3	0	0		0	APGAR 8-9	35	4	4	5	2	2	HOUSEWIFE	term													UNEVENTFULLY	0	0	0	0	0	0	0	0	0	0	0	0
yes	0		0		1	1	0		17	4	5	0	0		0	APGAR 4-7	34	4	4	10	2	2	HOUSEWIFE	term													UNEVENTFULLY	0	0	0	0	0	0	0	0	0	0	0	0
yes	0		0						14	1	2	0	0		0	APGAR 9-10	34	4	4	missing	2	1	STUDENT	preterm													UNEVENTFULLY	0	0	0	0	0	0	0	0	0	0	0	0
yes	0		0		2	2	0		33	4	5	0	0		0	APGAR 9-10	31.5	4	4	12	0	1	OTHER PROFESSIONS	term													UNEVENTFULLY	0	0	0	0	0	0	0	0	0	0	0	0
yes	0		0		1	1	0		16	1	2	0	0		0	APGAR 9-10	32	3	3	5	0	1	HOUSEWIFE	term													UNEVENTFULLY	0	0	0	0	0	0	0	0	0	0	0	0
yes	0		0		5	2	0		25	4	6	0	0		0	APGAR 9-9	34	4	4	8	1	2	HOUSEWIFE	term													UNEVENTFULLY	0	0	0	0	0	0	0	0	0	0	0	0
yes	0		0		1	1	0		21	4	5	0	0		0	APGAR 9-10	33	4	4	5	2	2	HOUSEWIFE	term													UNEVENTFULLY	0	0	0	0	0	0	0	0	0	0	0	0
yes	0		0		2	2	0		22	1	1	0	0		0	APGAR 9-10	35	4	4	5	0	2	STUDENT	term													UNEVENTFULLY	0	0	0	0	0	0	0	0	0	0	0	0
yes	0		0		1	1	0		16	1	2	0	0		0	APGAR 9-10	36	4	4	7	0	2	HOUSEWIFE	preterm													UNEVENTFULLY	0	0	0	0	0	0	0	0	0	0	0	0
yes	0		0		2	2	0		14	4	2	1	0		0	APGAR 9-9	36	4	4	7	2	2	HOUSEWIFE	term													UNEVENTFULLY	0	0	0	0	0	0	0	0	0	0	0	0
yes	0		0		2	2	0		18	4	2	0	0		0	APGAR 8-10	31	4	4	missing	2	2	HOUSEWIFE	term													UNEVENTFULLY	0	0	0	0	0	0	0	0	0	0	0	0
yes	0		0		1	1	0		27	4	2	0	0		0	APGAR 9-10	34.5	4	4	7	1	1	OTHER PROFESSIONS	term													UNEVENTFULLY	0	0	0	0	0	0	0	0	0	0	0	0
yes	0		0		1	1	0		22	4	5	0	0		0	APGAR 9-10	33	4	4	5	2	1	HOUSEWIFE	term													UNEVENTFULLY	0	0	0	0	0	0	0	0	0	0	0	0
yes	0		0		2	2	0		19	4	6	0	0		0	APGAR 8-9	33	4	4	5	1	1	HOUSEWIFE	term													UNEVENTFULLY	0	0	0	0	0	0	0	0	0	0	0	0
yes	0		0		1	1	0		40	4	5	0	0		0	APGAR 9-10	35	4	4	7	1	2	HOUSEWIFE	term													UNEVENTFULLY	0	0	0	0	0	0	0	0	0	0	0	0
yes	0		0		1	1	0		30	4	5	0	0		0	APGAR 9-10	33.5	4	4	7	2	2	STUDENT	term													UNEVENTFULLY	0	0	0	0	0	0	0	0	0	0	0	0
yes	0		0		4	2	0		37	4	6	0	0		0	APGAR 9-9	35.5	4	4	5	0	2	HOUSEWIFE	term													UNEVENTFULLY	0	0	0	0	0	0	0	0	0	0	0	0
yes	0		0		2	2	1		16	4	5	0	0		0	APGAR 8-10	33.5	4	4	5	0	2	HOUSEWIFE	term													UNEVENTFULLY	0	0	0	0	0	0	0	0	0	0	0	0
yes	0		0		1	1	0		26	4	1	0	1		0	APGAR 9-10	34	4	4	5	0	2	HOUSEWIFE	term													PrH	0	0	0	0	0	0	0	0	0	0	0	0
yes	0		0		1	1	0		33	4	missing	0	0		0	APGAR 8-9	31.5	4	4	7	1	1	HOUSEWIFE	term													UNEVENTFULLY	0	0	0	0	0	0	0	0	0	0	0	0
yes	0		0		1	1	0		27	4	5	0	0		0	APGAR 4-8	32	4	4	7	1	2	HOUSEWIFE	PRETERM WITH RESPIRATORY DISTRESS													UNEVENTFULLY	0	0	0	0	0	0	0	0	0	0	0	0
yes	0		0		1	1	0		20	4	5	0	0		0	APGAR 9-10	33	4	4	7	2	2	HOUSEWIFE	term with respiratory distress													UNEVENTFULLY	0	0	0	0	0	0	0	0	0	0	0	0
yes	0		0		3	2	1		23	4	5	1	1		0	APGAR 8-9	31	3	3	5	0	2	HOUSEWIFE	term													PrH	0	0	0	0	0	0	0	0	0	0	0	0
yes	0		0		2	2	1		21	4	2	0	1		0	APGAR 5-8	34	4	4	9	2	2	HOUSEWIFE	term													PrH	0	0	0	0	0	0	0	0	0	0	0	0
yes	0		0		4	2	0		22	4	2	0	0		0	APGAR 9-10	30.5	4	3	2	0	1	OTHER PROFESSIONS	term with hidronephosis renal													UNEVENTFULLY	0	0	0	0	0	0	0	0	0	0	0	0
yes	0		0		1	1	0		37	4	6	1	0		0	APGAR 9-10	33	4	4	6	0	2	HOUSEWIFE	term													UNEVENTFULLY	0	0	0	0	0	0	0	0	0	0	0	0
yes	0		0		1	1	0		35	4	2	0	0		0	APGAR 9-10	32	4	4	7	2	1	HOUSEWIFE	term													UNEVENTFULLY	0	0	0	0	0	0	0	0	0	0	0	0
yes	0		0		2	2	1		21	4	6	0	0		0	APGAR 9-9	32.5	4	4	5	0	2	HOUSEWIFE	term													UNEVENTFULLY	0	0	0	0	0	0	0	0	0	0	0	0
yes	0		0		2	2	1		26	5	5	1	0		0	APGAR 9-9	32	4	4	missing	0	2	HOUSEWIFE	term													UNEVENTFULLY	0	0	0	0	0	0	0	0	0	0	0	0
yes	0		0		1	1	0		17	4	5	0	0		0	APGAR 10-10	35	4	4	5	2	2	HOUSEWIFE	PRETERM WITH RESPIRATORY DISTRESS													UNEVENTFULLY	0	0	0	0	0	0	0	0	0	0	0	0
yes	0		0		3	2	0		19	4	1	0	0		0	APGAR 9-10	33.5	4	4	3	1	2	HOUSEWIFE	term													UNEVENTFULLY	0	0	0	0	0	0	0	0	0	0	0	0
yes	0		0		2	2	0		16	4	5	0	0		0	APGAR 7-8	30.5	3	3	5	2	1	OTHER PROFESSIONS	term													UNEVENTFULLY	0	0	0	0	0	0	0	0	0	0	0	0
yes	0		0		1	1	0		16	4	5	0	0		0	APGAR 9-10	34	4	4	missing	2	2	HOUSEWIFE	term													UNEVENTFULLY	0	0	0	0	0	0	0	0	0	0	0	0
yes	0		0		1	1	0		28	4	2	0	0		0	APGAR 9-10	31.5	4	4	5	2	1	HOUSEWIFE	PRETERM WITH RESPIRATORY DISTRESS													UNEVENTFULLY	0	0	0	0	0	0	0	0	0	0	0	0
yes	0		0		2	2	0		20	4	5	0	0		0	APGAR 9-9	33	4	3	5	2	1	HOUSEWIFE	term													UNEVENTFULLY	0	0	0	0	0	0	0	0	0	0	0	0
yes	0		0		3	2	0		16	4	5	0	0		0	APGAR 9-9	34	3	4	3	0	2	OTHER PROFESSIONS	term													UNEVENTFULLY	0	0	0	0	0	0	0	0	0	0	0	0
yes	0		0		7	2	0		21	4	2	0	0		0	APGAR 9-10	35	4	4	9	0	2	HOUSEWIFE	term													UNEVENTFULLY	0	0	0	0	0	0	0	0	0	0	0	0
yes	0		0		2	2	0		27	4	2	0	0		0	APGAR 9-9	34	4	4	5	0	2	HOUSEWIFE	term													UNEVENTFULLY	0	0	0	0	0	0	0	0	0	0	0	0
yes	0		0		2	2	0		16	4	2	0	0		0	APGAR 9-10	32.5	4	4	5	2	1	HOUSEWIFE	term													UNEVENTFULLY	0	0	0	0	0	0	0	0	0	0	0	0
yes	0		0		1	1	0		19	4	2	0	1		1	APAGR 8-9	31	4	3	5	2	2	HOUSEWIFE	term													OLIGODRAMNIO	1	0	0	0	0	0	0	0	0	0	0	0
yes	0		0		3	2	0		37	4	1	0	0		0	APGAR 8-9	34.5	4	4	5	2	2	HOUSEWIFE	preterm													UNEVENTFULLY	0	0	0	0	0	0	0	0	0	0	0	0
yes	0		0		3	2	0		22	4	2	0	1		0	APGAR 9-9	34	4	3	missing	0	1	HOUSEWIFE	term													PrH	0	0	0	0	0	0	0	0	0	0	0	0
yes	0		0		2	2	0		25	4	2	0	0		0	APAGR 8-9	35	3	4	5	0	1	HOUSEWIFE	term													UNEVENTFULLY	0	0	0	0	0	0	0	0	0	0	0	0
yes	0		0		1	1	0		17	1	2	0	0		0	APAGR 9-10	36	4	4	5	0	1	HOUSEWIFE	term													UNEVENTFULLY	0	0	0	0	0	0	0	0	0	0	0	0
yes	0		0		2	2	0		32	4	1	0	0		0	APGAR 2-7	35	4	4	5	2	2	HOUSEWIFE	term													UNEVENTFULLY	0	0	0	0	0	0	0	0	0	0	0	0
yes	0		0		1	1	0		31	4	2	0	0		0	APAGR 9-10	33	4	4	missing	2	2	HOUSEWIFE	term													UNEVENTFULLY	0	0	0	0	0	0	0	0	0	0	0	0
yes	0		0		1	1	0		19	4	2	0	0		0	APAGR 9-10	34	4	4	3	2	1	HOUSEWIFE	term													UNEVENTFULLY	0	0	0	0	0	0	0	0	0	0	0	0
yes	0		0		4	2	1		21	1	2	0	0		0	APAGaR 9-9	35	4	4	7	2	2	HOUSEWIFE	term													UNEVENTFULLY	0	0	0	0	0	0	0	0	0	0	0	0
yes	0		0		2	2	0		39	2	missing	0	0		0	APGAR 8-10	29.5	4	3	missing	1	1	HOUSEWIFE	term													UNEVENTFULLY	0	0	0	0	0	0	0	0	0	0	0	0
yes	0		0		1	1	0		35	4	1	0	0		0	APGAR 8-9	36	4	4	5	2	2	HOUSEWIFE	term													UNEVENTFULLY	0	0	0	0	0	0	0	0	0	0	0	0
yes	0		0		2	2	0		23	4	6	0	0		0	APGAR 9-10	35	4	4	missing	2	2	STUDENT	term													UNEVENTFULLY	0	0	0	0	0	0	0	0	0	0	0	0
yes	0		0		1	1	0		27	4	2	0	0		0	APAGR 9-10	34	4	3	0	0	1	HOUSEWIFE	term													UNEVENTFULLY	0	0	0	0	0	0	0	0	0	0	0	0
yes	0		0		3	2	0		16	4	6	0	0		0	APGAR 9-10	33	4	4	5	0	1	OTHER PROFESSIONS	term													UNEVENTFULLY	0	0	0	0	0	0	0	0	0	0	0	0
yes	0		0		4	2	0		23	4	2	0	0		0	APGAR 9-10	30.5	4	3	7	2	2	HOUSEWIFE	term													UNEVENTFULLY	0	0	0	0	0	0	0	0	0	0	0	0
yes	0		0		2	2	0		16	4	2	0	0		0	APGAR 9-10	34	4	4	3	0	2	HOUSEWIFE	term													UNEVENTFULLY	0	0	0	0	0	0	0	0	0	0	0	0
yes	0		0		3	2	1		27	4	6	0	0		0	APGAR 9-10	32.5	4	4	3	0	2	HOUSEWIFE	term													UNEVENTFULLY	0	0	0	0	0	0	0	0	0	0	0	0
yes	0		0		1	1	0		19	4	2	0	0		0	APGAR 5-9	35.5	4	4	missing	0	1	HOUSEWIFE	term													UNEVENTFULLY	0	0	0	0	0	0	0	0	0	0	0	0
yes	0		0		1	1	0		24	4	2	0	0		0	APGAR 9-10	35.5	4	4	5	2	1	HOUSEWIFE	term													UNEVENTFULLY	0	0	0	0	0	0	0	0	0	0	0	0
yes	0		0		5	2	1		19	4	6	0	0		0	APGAR 9-10	36.5	4	4	missing	2	2	HOUSEWIFE	term													UNEVENTFULLY	0	0	0	0	0	0	0	0	0	0	0	0
yes	0		0		4	2	0		21	4	1	0	0		0	APGAR 6-9	36	4	4	7	1	2	HOUSEWIFE	term													UNEVENTFULLY	0	0	0	0	0	0	0	0	0	0	0	0
yes	0		0		3	2	0		23	4	5	0	0		0	APGAR 9-9	32	4	4	5	0	1	STUDENT	term													UNEVENTFULLY	0	0	0	0	0	0	0	0	0	0	0	0
yes	0		0		2	2	0		27	4	5	0	0		0	APGAR 8-9	31	4	3	7	0	1	HOUSEWIFE	term													UNEVENTFULLY	0	0	0	0	0	0	0	0	0	0	0	0
yes	0		0		1	1	0		15	4	5	0	0		0	APGAR 9-9	35	4	4	6	2	2	HOUSEWIFE	term													UNEVENTFULLY	0	0	0	0	0	0	0	0	0	0	0	0
yes	0		0		6	2	0		32	4	1	0	0		0	APGR 6-8	36	4	4	7	1	2	HOUSEWIFE	term													UNEVENTFULLY	0	0	0	0	0	0	0	0	0	0	0	0
yes	0		0		1	1	0		27	4	2	0	0		0	APGAR 8-9	33.5	4	4	5	0	2	HOUSEWIFE	preterm													UNEVENTFULLY	0	0	0	0	0	0	0	0	0	0	0	0
yes	0		0		1	1	0		16	4	2	0	1		0	APGAR 9-9	32	4	4	0	2	1	STUDENT	term													VAGINAL BLEEDING	0	0	0	0	0	1	0	0	0	0	0	0
yes	0		0		1	1	0		15	4	2	0	0		0	APGAR 8-9	31	3	3	5	2	2	HOUSEWIFE	term with respiratory distress													UNEVENTFULLY	0	0	0	0	0	0	0	0	0	0	0	0
yes	0		0		3	2	0		15	4	missing	0	0		0	APGAR 8-9	33	4	4	7	2	2	HOUSEWIFE	term													UNEVENTFULLY	0	0	0	0	0	0	0	0	0	0	0	0
yes	0		0		1	1	0		30	1	2	0	0		0	APGAR 8-10	36.5	4	4	3	0	2	HOUSEWIFE	term													UNEVENTFULLY	0	0	0	0	0	0	0	0	0	0	0	0
yes	0		0		1	1	0		21	4	2	0	0		0	APGAR 9-10	33	4	4	7	1	2	OTHER PROFESSIONS	term													UNEVENTFULLY	0	0	0	0	0	0	0	0	0	0	0	0
yes	0		0		2	2	0		37	4	1	0	0		0	APGAR 9-9	32	4	4	0	2	1	HOUSEWIFE	term													UNEVENTFULLY	0	0	0	0	0	0	0	0	0	0	0	0
yes	0		0		2	2	0		16	4	2	0	0		0	apgar 8-9	33	4	3	missing	0	2	OTHER PROFESSIONS	term													UNEVENTFULLY	0	0	0	0	0	0	0	0	0	0	0	0
yes	0		0		2	2	0		20	4	5	0	0		0	APGAR 6-9	34.5	4	4	7	2	2	HOUSEWIFE	term													UNEVENTFULLY	0	0	0	0	0	0	0	0	0	0	0	0
yes	0		0		3	2	0		35	4	2	0	0		0	APGAR 8-9	33.5	4	4	6	1	1	OTHER PROFESSIONS	term with respiratory distress													UNEVENTFULLY	0	0	0	0	0	0	0	0	0	0	0	0
yes	0		0		5	2	0		22	4	2	0	0		0	APAGAR 9-9	33	4	4	7	2	1	HOUSEWIFE	term													UNEVENTFULLY	0	0	0	0	0	0	0	0	0	0	0	0
yes	0		0		2	2	0		22	4	6	0	0		0	APGAR 8-9	34.5	4	4	8	2	2	HOUSEWIFE	term													UNEVENTFULLY	0	0	0	0	0	0	0	0	0	0	0	0
yes	0		0			1	0		16	4	2	0	0		0	APGAR 9-10	36	4	4	0	0	1	HOUSEWIFE	term													UNEVENTFULLY	0	0	0	0	0	0	0	0	0	0	0	0
yes	0		0		2	2	0		16	4	3	0	0		0	APGAR 9-10	32	4	4	3	2	2	HOUSEWIFE	term													UNEVENTFULLY	0	0	0	0	0	0	0	0	0	0	0	0
yes	0		0		1	1	0		16	4	6	0	0		0	APGr 9-9	30	4	3	missing	0	2	HOUSEWIFE	term													UNEVENTFULLY	0	0	0	0	0	0	0	0	0	0	0	0
yes	0		0		1	1	0		37	4	2	0	1		0	APGAR 2-10	36	4	4	7	1	1	HOUSEWIFE	term													PrH	0	0	0	0	0	0	0	0	0	0	0	0
yes	0		0		2	2	0		19	4	2	0	0		0	APGAR 9-10	33.5	4	4	0	2	1	HOUSEWIFE	term													UNEVENTFULLY	0	0	0	0	0	0	0	0	0	0	0	0
yes	0		0		1	1	0		26	4	1	0	0		0	APGAR 6-9	34.5	4	4	8	2	2	HOUSEWIFE	term													UNEVENTFULLY	0	0	0	0	0	0	0	0	0	0	0	0
yes	0		0		1	1	0		19	4	missing	0	0		0	APGAR 9-9	33	4	4	5	0	1	HOUSEWIFE	preterm													UNEVENTFULLY	0	0	0	0	0	0	0	0	0	0	0	0
yes	0		0		1	1	0		30	4	0	0	1		0	APGAR 9-10	34	4	4	3	2	2	HOUSEWIFE	term													PrH	0	0	0	0	0	0	0	0	0	0	0	0
yes	0		0		1	1	0		25	4	5	0	0		0	0	29.5	2	3	5	4	2	HOUSEWIFE	term													UNEVENTFULLY	0	0	0	0	0	0	0	0	0	0	0	0
yes	0		0		2	2	0		14	4	2	0	0		0	APGAR 8-10	33	4	3	5	2	2	HOUSEWIFE	term													UNEVENTFULLY	0	0	0	0	0	0	0	0	0	0	0	0
yes	0		0		4	2	0		25	4	6	0	1		0	APGAR 7-9	32.5	4	4	7	2	2	HOUSEWIFE	term													PrH	0	0	0	0	0	0	0	0	0	0	0	0
yes	0		0		3	2	0		22	4	6	0	0		0	APGAR 9-10	36.5	4	4	9	2	2	HOUSEWIFE	term													UNEVENTFULLY	0	0	0	0	0	0	0	0	0	0	0	0
yes	0		0		3	2	1		17	4	5	0	0		0	APGAR 9-10	35	4	4	7	0	2	HOUSEWIFE	term													UNEVENTFULLY	0	0	0	0	0	0	0	0	0	0	0	0
yes	0		0		1	1	0		17	4	3	0	0		0	APAGR 9-9	33	4	4	5	2	1	HOUSEWIFE	term													UNEVENTFULLY	0	0	0	0	0	0	0	0	0	0	0	0
yes	0		0		1	1	0		26	4	5	0	0		0	APGAR 10-10	35	4	4	7	2	1	HOUSEWIFE	term													UNEVENTFULLY	0	0	0	0	0	0	0	0	0	0	0	0
yes	0		0		3	2	0		29	4	5	1	0		0	APGAR 5-8	34	4	4	9	0	1	OTHER PROFESSIONS	term													UNEVENTFULLY	0	0	0	0	0	0	0	0	0	0	0	0
yes	0		0		4	2	1		20	4	3	1	0		0	APGAR 9-9	35	4	4	4	2	1	HOUSEWIFE	term													UNEVENTFULLY	0	0	0	0	0	0	0	0	0	0	0	0
yes	0		0		2	2	0		26	4	5	1	0		0	APGAR 9-9	34	4	4	4	2	1	HOUSEWIFE	term													UNEVENTFULLY	0	0	0	0	0	0	0	0	0	0	0	0
yes	0		0		7	2	1		20	4	1	0	0		0	APGAR 9-9	33	4	4	8	0	1	HOUSEWIFE	term													UNEVENTFULLY	0	0	0	0	0	0	0	0	0	0	0	0
yes	0		0		3	2	0		29	4	3	0	0		0	APGAR 8-9	34	4	4	9	2	1	HOUSEWIFE	term													UNEVENTFULLY	0	0	0	0	0	0	0	0	0	0	0	0
yes	0		0		7	2	0		27	4	7	0	0		0	APGAR 8-8	missing	4	4	8	0	2	HOUSEWIFE	term													UNEVENTFULLY	0	0	0	0	0	0	0	0	0	0	0	0
yes	0		0		1	1	0		28	4	5	0	0		0	APGAR 9-9	32	4	4	4	2	1	HOUSEWIFE	term													UNEVENTFULLY	0	0	0	0	0	0	0	0	0	0	0	0
yes	0		0		1	1	0		29	4	6	0	0		0	APGAR 9-10	missing	4	4	8	0	1	HOUSEWIFE	term													UNEVENTFULLY	0	0	0	0	0	0	0	0	0	0	0	0
yes	0		0		3	2	0		15	4	2	0	0		0	APGAR 9-10	32	4	4	7	2	1	OTHER PROFESSIONS	term													UNEVENTFULLY	0	0	0	0	0	0	0	0	0	0	0	0
yes	0		0		3	2	0		16	4	3	0	0		0	APGAR 9-10	34	4	4	4	0	1	HOUSEWIFE	term													UNEVENTFULLY	0	0	0	0	0	0	0	0	0	0	0	0
yes	0		0		2	2	0		24	1	3	0	0		0	APGAR 9-9	35	4	4	4	2	1	OTHER PROFESSIONS	term													UNEVENTFULLY	0	0	0	0	0	0	0	0	0	0	0	0
yes	0		0		3	2	1		16	4	3	0	0		0	APGAR 9-10	missing	4	3	7	2	1	HOUSEWIFE	term													UNEVENTFULLY	0	0	0	0	0	0	0	0	0	0	0	0
yes	0		0		2	2	0		28	4	6	0	0		0	APGAR 9-9	34	4	4	8	2	1	HOUSEWIFE	preterm													UNEVENTFULLY	0	0	0	0	0	0	0	0	0	0	0	0
yes	0		0		1	1	0		26	2	3	0	0		0	APGAR 9-9	33	4	4	0	0	1	HOUSEWIFE	term													UNEVENTFULLY	0	0	0	0	0	0	0	0	0	0	0	0
yes	0		0		1	1	0		20	4	5	0	0		0	APGAR 8-9	missing	3	4	5	2	1	HOUSEWIFE	term													UNEVENTFULLY	0	0	0	0	0	0	0	0	0	0	0	0
yes	0		0		2	2	0		31	4	5	0	0		0	APGAR 9-9	31	4	4	0	2	1	HOUSEWIFE	term													UNEVENTFULLY	0	0	0	0	0	0	0	0	0	0	0	0
yes	0		0		3	2	0		31	4	2	1	0		0	APGAR 9-9	35	4	4	6	0	1	HOUSEWIFE	term													UNEVENTFULLY	0	0	0	0	0	0	0	0	0	0	0	0
yes	0		0		1	1	0		21	4	5	0	0		0	APGAR 9-9	33	4	4	2	0	1	HOUSEWIFE	term													UNEVENTFULLY	0	0	0	0	0	0	0	0	0	0	0	0
yes	0		0		4	2	1		30	4	1	0	0		0	APGAR 9-9	32	4	4	missing	0	1	HOUSEWIFE	term													UNEVENTFULLY	0	0	0	0	0	0	0	0	0	0	0	0
yes	0		0		3	2	0		35	4	5	0	0		0	APGAR 8-9	33	4	4	5	1	1	HOUSEWIFE	term													UNEVENTFULLY	0	0	0	0	0	0	0	0	0	0	0	0
yes	0		0		2	2	0		38	4	3	1	0		0	APGAR 7-9	36	4	4	9	1	1	HOUSEWIFE	term													UNEVENTFULLY	0	0	0	0	0	0	0	0	0	0	0	0
yes	0		0		1	1	0		26	4	2	0	0		0	APGAR 9-9	missing	4	4	6	2	1	HOUSEWIFE	term													UNEVENTFULLY	0	0	0	0	0	0	0	0	0	0	0	0
yes	0		0		1	1	0		24	4	5	1	0		0	APGAR 9-9	35	4	4	4	2	1	HOUSEWIFE	term													UNEVENTFULLY	0	0	0	0	0	0	0	0	0	0	0	0
yes	0		0		1	1	0		18	4	5	0	0		0	APGAR 9-9	34	4	4	5	0	1	OTHER PROFESSIONS	term													UNEVENTFULLY	0	0	0	0	0	0	0	0	0	0	0	0
yes	0		0		2	2	0		27	4	5	0	0		0	APGAR 9-9	missing	4	4	11	1	1	STUDENT	term													UNEVENTFULLY	0	0	0	0	0	0	0	0	0	0	0	0
yes	0		0		1	1	0		27	4	9	0	0		0	APGAR 8-9	33	4	4	7	0	1	HOUSEWIFE	term													UNEVENTFULLY	0	0	0	0	0	0	0	0	0	0	0	0
yes	0		0		7	2	0		17	4	5	0	0		0	APGAR 8-9	36	4	4	8	0	1	HOUSEWIFE	term													UNEVENTFULLY	0	0	0	0	0	0	0	0	0	0	0	0
yes	0		0		5	2	1		24	4	3	0	0		0	APGAR 9-9	missing	4	4	3	0	1	OTHER PROFESSIONS	term													UNEVENTFULLY	0	0	0	0	0	0	0	0	0	0	0	0
yes	0		0		4	2	1		17	4	3	0	0		0	APGAR 8-8	33	4	4	9	0	1	HOUSEWIFE	term													UNEVENTFULLY	0	0	0	0	0	0	0	0	0	0	0	0
yes	0		0		2	2	1		21	4	9	1	0		0	APGAR 8-9	34	4	4	7	1	1	HOUSEWIFE	term													UNEVENTFULLY	0	0	0	0	0	0	0	0	0	0	0	0
yes	0		0		4	2	0		36	4	5	0	0		0	APGAR 8-9	missing	4	4	5	4	1	HOUSEWIFE	term													UNEVENTFULLY	0	0	0	0	0	0	0	0	0	0	0	0
yes	0		0		2	2	0		22	4	2	0	0		0	APGAR 9-9	32	4	4	8	0	1	HOUSEWIFE	term													UNEVENTFULLY	0	0	0	0	0	0	0	0	0	0	0	0
yes	0		0		2	2	0		19	4	5	0	0		0	APAGR 9-9	35	4	4	9	0	1	OTHER PROFESSIONS	term													UNEVENTFULLY	0	0	0	0	0	0	0	0	0	0	0	0
yes	0		0		2	2	0		31	1	1	0	0		0	APGAR 8-9	33	4	4	5	0	1	OTHER PROFESSIONS	term													UNEVENTFULLY	0	0	0	0	0	0	0	0	0	0	0	0
yes	0		0		2	2	1		22	1	6	0	0		0	APGAR 9-9	missing	4	4	10	0	1	OTHER PROFESSIONS	term													UNEVENTFULLY	0	0	0	0	0	0	0	0	0	0	0	0
yes	0		0		1	1	0		32	4	5	0	0		0	APGAR 9-9	36	4	4	10	1	1	OTHER PROFESSIONS	term													UNEVENTFULLY	0	0	0	0	0	0	0	0	0	0	0	0
yes	0		0		1	1	0		22	4	5	0	0		0	APGAR 8-9	33	4	4	11	0	1	HOUSEWIFE	term													UNEVENTFULLY	0	0	0	0	0	0	0	0	0	0	0	0
yes	0		0		1	1	0		29	1	3	0	0		0	APGAR 9-9	missing	4	4	1	2	1	HOUSEWIFE	term													UNEVENTFULLY	0	0	0	0	0	0	0	0	0	0	0	0
yes	0		0		6	2	1		17	4	2	0	0		0	APGAR 4-7	35	4	4	6	0	1	OTHER PROFESSIONS	term													UNEVENTFULLY	0	0	0	0	0	0	0	0	0	0	0	0
yes	0		0		1	1	0		19	4	3	0	0		0	APGAR 9-9	32	4	4	3	0	1	HOUSEWIFE	term													UNEVENTFULLY	0	0	0	0	0	0	0	0	0	0	0	0
yes	0		0		5	2	0		20	4	5	0	0		0	APGAR 9-10	missing	4	4	10	0	1	HOUSEWIFE	term													UNEVENTFULLY	0	0	0	0	0	0	0	0	0	0	0	0
yes	0		0		2	2	0		31	4	6	0	0		0	APGAR 8-9	34	4	4	11	1	1	HOUSEWIFE	term													UNEVENTFULLY	0	0	0	0	0	0	0	0	0	0	0	0
yes	0		0		2	2	0		23	4	6	0	0		0	APGAR 8-9	missing	4	4	6	0	1	HOUSEWIFE	term													UNEVENTFULLY	0	0	0	0	0	0	0	0	0	0	0	0
yes	0		0		3	2	0		19	4	3	1	0		0	APGAR 9-9	30	3	3	8	0	2	HOUSEWIFE	term													UNEVENTFULLY	0	0	0	0	0	0	0	0	0	0	0	0
yes	0		0		2	2	0		22	4	5	0	0		0	APGAR 8-9	35	4	4	8	1	1	OTHER PROFESSIONS	term													UNEVENTFULLY	0	0	0	0	0	0	0	0	0	0	0	0
yes	0		0		5	2	0		24	4	5	0	0		0	APGAR 7-8	36	4	4	10	0	1	OTHER PROFESSIONS	preterm													UNEVENTFULLY	0	0	0	0	0	0	0	0	0	0	0	0
yes	0		0		3	2	0		24	4	6	0	0		0	APGAR 6-9	33	4	4	7	1	1	HOUSEWIFE	term													UNEVENTFULLY	0	0	0	0	0	0	0	0	0	0	0	0
yes	0		0		3	2	0		28	4	6	0	0		0	APGAR 8-10	missing	3	4	5	2	1	HOUSEWIFE	term													UNEVENTFULLY	0	0	0	0	0	0	0	0	0	0	0	0
yes	0		0		3	2	0		23	4	5	0	0		0	APGAR 8-9	34	4	4	10	1	1	HOUSEWIFE	term													UNEVENTFULLY	0	0	0	0	0	0	0	0	0	0	0	0
yes	0		0		1	1	0		21	4	3	0	0		0	APGAR 9-9	34	4	4	7	0	1	HOUSEWIFE	term													UNEVENTFULLY	0	0	0	0	0	0	0	0	0	0	0	0
yes	0		0		1	1	0		24	4	5	0	0		0	APGAR 5-7	33.5	4	4	15	1	1	STUDENT	term													UNEVENTFULLY	0	0	0	0	0	0	0	0	0	0	0	0
yes	0		0		1	1	0		21	1	1	0	0		0	APGAR 9-9	35	4	4	5	2	1	HOUSEWIFE	term													UNEVENTFULLY	0	0	0	0	0	0	0	0	0	0	0	0
yes	0		0		5	2	0		17	4	1	0	0		0	APGAR 10-10	33	4	4	3	0	1	HOUSEWIFE	preterm with respiratory distress													UNEVENTFULLY	0	0	0	0	0	0	0	0	0	0	0	0
yes	0		0		1	1	0		37	4	1	0	0		0	APGAR 9-10	33.5	4	4	3	2	2	HOUSEWIFE	preterm													UNEVENTFULLY	0	0	0	0	0	0	0	0	0	0	0	0
yes	0		0		2	2	0		30	1	1	0	0		0	APGAR 7-8	31	2	3	5	2	1	STUDENT	term													UNEVENTFULLY	0	0	0	0	0	0	0	0	0	0	0	0
yes	0		0		1	1	0		27	4	1	1	0		0	APGAR 7-9	33	3	3	5	0	1	HOUSEWIFE	term													UNEVENTFULLY	0	0	0	0	0	0	0	0	0	0	0	0
yes	0		0		1	1	0		15	4	5	0	1		0	APGAR 9-9	34.5	4	4	5	0	1	HOUSEWIFE	term													UNEVENTFULLY	0	0	0	0	0	0	0	0	0	0	0	0
yes	0		0		1	1	0		27	4	5	0	0		0	APGAR 9-9	34.5	4	4	5	2	2	HOUSEWIFE	term													UNEVENTFULLY	0	0	0	0	0	0	0	0	0	0	0	0
yes	0		0		1	1	0		26	4	1	0	0		0	APGAR 9-10	33.5	4	4	5	0	1	STUDENT	term													UNEVENTFULLY	0	0	0	0	0	0	0	0	0	0	0	0
yes	0		0		6	2	1		27	4	1	0	0		0	APGAR 9-10	31.5	4	4	7	2	2	HOUSEWIFE	term													UNEVENTFULLY	0	0	0	0	0	0	0	0	0	0	0	0
yes	0		0		1	1	0		16	4	5	0	0		0	apgar 8-9	33.5	4	4	7	0	1	HOUSEWIFE	term													UNEVENTFULLY	0	0	0	0	0	0	0	0	0	0	0	0
yes	0		0		1	1	0		22	4	6	0	0		0	APGAR 8-9	33	4	4	7	2	1	HOUSEWIFE	term													UNEVENTFULLY	0	0	0	0	0	0	0	0	0	0	0	0
yes	0		0		6	2	2		29	4	2	0	0		0	APGAR 8-9	33	4	4	1	2	1	HOUSEWIFE	term													UNEVENTFULLY	0	0	0	0	0	0	0	0	0	0	0	0
yes	0		0		1	1	0		19	4	2	0	0		0	APGAR 8-8	31	4	4	3	0	1	HOUSEWIFE	term													UNEVENTFULLY	0	0	0	0	0	0	0	0	0	0	0	0
yes	0		0		2	2	0		22	4	6	0	0		0	APGAR 9-9	36	4	4	11	1	2	HOUSEWIFE	term with respiratory distress													UNEVENTFULLY	0	0	0	0	0	0	0	0	0	0	0	0
yes	0		0		2	2	0		18	1	2	0	0		0	APGAR 9-10	31.5	4	3	7	2	2	HOUSEWIFE	term													UNEVENTFULLY	0	0	0	0	0	0	0	0	0	0	0	0
yes	0		0		4	2	1		29	4	1	0	0		0	0	33	4	4	5	2	1	OTHER PROFESSIONS	preterm with respiratory distress													UNEVENTFULLY	0	0	0	0	0	0	0	0	0	0	0	0
yes	0		0		4	2	1		30	4	5	0	0		0	APGAR 10-10	33.5	4	4	3	0	1	HOUSEWIFE	term													UNEVENTFULLY	0	0	0	0	0	0	0	0	0	0	0	0
yes	0		0		1	1	0		21	4	5	0	0		0	APGAR 8-9	26	3	2	missing	2	1	HOUSEWIFE	term													UNEVENTFULLY	0	0	0	0	0	0	0	0	0	0	0	0
yes	0		0		3	2	0		24	4	2	0	0		0	APGAR 9-9	35	4	4	9	2	2	HOUSEWIFE	term													UNEVENTFULLY	0	0	0	0	0	0	0	0	0	0	0	0
yes	0		0		1	1	0		25	4	5	0	0		0	APGAR 10-10	33	4	4	missing	1	2	HOUSEWIFE	term													UNEVENTFULLY	0	0	0	0	0	0	0	0	0	0	0	0
yes	0		0		1	1	0		24	4	5	0	0		0	APGAR 9-10	35	4	4	0	0	2	HOUSEWIFE	term													UNEVENTFULLY	0	0	0	0	0	0	0	0	0	0	0	0
yes	0		0		4	2	0		22	4	2	0	0		0	0	35	4	4	5	2	1	HOUSEWIFE	term													UNEVENTFULLY	0	0	0	0	0	0	0	0	0	0	0	0
yes	0		0		2	2	0		26	4	2	0	0		0	APGAR 9-10	33	4	4	7	2	2	HOUSEWIFE	term													UNEVENTFULLY	0	0	0	0	0	0	0	0	0	0	0	0
yes	0		0		1	1	0		23	4	0	0	0		0	APGAR 9-10	35	4	4	missing	1	2	OTHER PROFESSIONS	term													UNEVENTFULLY	0	0	0	0	0	0	0	0	0	0	0	0
yes	0		0		2	2	0		19	4	0	0	0		0	APGAR 8-10	35	4	4	14	0	2	HOUSEWIFE	term													UNEVENTFULLY	0	0	0	0	0	0	0	0	0	0	0	0
yes	0		0		2	2	0		38	4	5	0	0		0	APGAR 9-9	36	4	4	5	1	2	HOUSEWIFE	term													UNEVENTFULLY	0	0	0	0	0	0	0	0	0	0	0	0
yes	0		0		4	2	0		24	4	1	1	0		0	APGAR 9-10	33	4	4	4	0	2	HOUSEWIFE	term congenital malformation cleft palate													UNEVENTFULLY	0	0	0	0	0	0	0	0	0	0	0	0
yes	0		0		12	2	0		39	4	0	0	0		1	APGAR 9-10	30	4	3	4	0	2	OTHER PROFESSIONS	PRETERM WITH CONGENITA MALFORMATION CONGENITAL CROOCKED FOOT													UNEVENTFULLY	0	0	0	0	0	0	0	0	0	0	0	0
yes	0		0		2	2	0		31	4	5	1	0		0	APGAR 4-9	missing	4	4	4	1	1	OTHER PROFESSIONS	term													UNEVENTFULLY	0	0	0	0	0	0	0	0	0	0	0	0
yes	0		0		1	1	0		28	4	6	0	0		0	APGAR 9-9	34	4	4	7	1	1	OTHER PROFESSIONS	term													UNEVENTFULLY	0	0	0	0	0	0	0	0	0	0	0	0
yes	0		0		2	2	0		28	4	5	0	0		0	APGAR 9-9	missing	4	4	7	0	2	HOUSEWIFE	term													UNEVENTFULLY	0	0	0	0	0	0	0	0	0	0	0	0
yes	0		0		6	2	1		29	4	1	0	0		0	APGAR 8-9	32	4	4	8	2	1	HOUSEWIFE	term													UNEVENTFULLY	0	0	0	0	0	0	0	0	0	0	0	0
yes	0		0		4	2	0		33	4	5	0	0		0	APGAR 9-9	30	3	3	3	0	1	HOUSEWIFE	preterm													UNEVENTFULLY	0	0	0	0	0	0	0	0	0	0	0	0
yes	0		0		2	2	0		24	4	1	1	0		0	APGAR 8-9	35	4	4	10	1	1	OTHER PROFESSIONS	term													UNEVENTFULLY	0	0	0	0	0	0	0	0	0	0	0	0
yes	0		0		2	2	0		24	4	6	1	0		0	APGAR 9-10	36	4	4	7	0	1	HOUSEWIFE	term													UNEVENTFULLY	0	0	0	0	0	0	0	0	0	0	0	0
yes	0		0		3	2	0		35	4	1	1	0		0	APGAR 9-10	36	4	4	13	0	2	HOUSEWIFE	term													UNEVENTFULLY	0	0	0	0	0	0	0	0	0	0	0	0
yes	0		0		8	2	1		34	4	0	0	0		0	APGAR 9-10	35	4	4	5	0	2	HOUSEWIFE	term													UNEVENTFULLY	0	0	0	0	0	0	0	0	0	0	0	0
yes	0		0		4	2	2		37	4	6	1	0		0	APGAR 9-9	36	4	4	10	0	2	HOUSEWIFE	term													UNEVENTFULLY	0	0	0	0	0	0	0	0	0	0	0	0
yes	0		0		5	2	2		35	4	1	0	0		0	APGAR 8-9	missing	4	4	11	0	2	HOUSEWIFE	preterm													UNEVENTFULLY	0	0	0	0	0	0	0	0	0	0	0	0
yes	0		0		1	1	0		34	4	8	1	0		0	APGAR 9-9	35	4	4	7	0	1	OTHER PROFESSIONS	term													UNEVENTFULLY	0	0	0	0	0	0	0	0	0	0	0	0
yes	0		0		3	2	0		40	4	6	1	0		0	APGAR 8-9	missing	4	4	3	2	1	HOUSEWIFE	preterm													UNEVENTFULLY	0	0	0	0	0	0	0	0	0	0	0	0
yes	0		0		1	1	0		36	4	6	1	0		0	APGAR 8-9	36	4	4	7	0	1	HOUSEWIFE	term													UNEVENTFULLY	0	0	0	0	0	0	0	0	0	0	0	0
yes	0		0		3	2	0		30	4	2	0	0		0	APGAR 9-9	35	4	4	missing	2	2	HOUSEWIFE	preterm													UNEVENTFULLY	0	0	0	0	0	0	0	0	0	0	0	0
yes	0		0		1	1	0		30	4	9	1	0		0	APGAR 8-9	36	4	4	6	1	2	OTHER PROFESSIONS	term													UNEVENTFULLY	0	0	0	0	0	0	0	0	0	0	0	0
yes	0		0		2	2	0		39	4	1	1	0		0	APGAR 8-9	missing	4	4	11	1	2	HOUSEWIFE	term													UNEVENTFULLY	0	0	0	0	0	0	0	0	0	0	0	0
yes	0		0		14	2	0		40	4	1	0	0		0	APGAR 9-10	missing	4	4	1	2	1	HOUSEWIFE	missing													UNEVENTFULLY	0	0	0	0	0	0	0	0	0	0	0	0
yes	0		0		1	1	0		40	4	5	1	0		0	APAGR 8-9	36	4	4	9	2	1	HOUSEWIFE	term													UNEVENTFULLY	0	0	0	0	0	0	0	0	0	0	0	0
yes	0		0		2	2	0		38	4	1	0	0		0	APGAR 9-9	34	4	4	8	0	2	HOUSEWIFE	term													UNEVENTFULLY	0	0	0	0	0	0	0	0	0	0	0	0
yes	0		0		6	2	0		38	4	1	0	0		0	APGAR 9-9	36	4	4	9	0	2	HOUSEWIFE	term													UNEVENTFULLY	0	0	0	0	0	0	0	0	0	0	0	0
yes	0		0		2	2	0		34	4	9	1	0		0	APGAR 8-9	missing	4	4	7	1	2	HOUSEWIFE	term													UNEVENTFULLY	0	0	0	0	0	0	0	0	0	0	0	0
yes	0		0		1	1	0		29	4	6	1	0		0	APGAR 9-9	missing	4	4	7	1	2	HOUSEWIFE	term													UNEVENTFULLY	0	0	0	0	0	0	0	0	0	0	0	0
yes	0		0		1	1	0		27	4	9	1	0		0	APGAR 8-9	35	4	4	7	1	2	OTHER PROFESSIONS	term													UNEVENTFULLY	0	0	0	0	0	0	0	0	0	0	0	0
yes	0		0		1	1	0		27	4	9	1	0		0	APGAR 8-9	missing	4	4	7	1	2	OTHER PROFESSIONS	preterm													UNEVENTFULLY	0	0	0	0	0	0	0	0	0	0	0	0
yes	0		0		1	1	0		38	4	8	1	0		0	APGAR 8-9	missing	4	4	7	1	2	OTHER PROFESSIONS	preterm													UNEVENTFULLY	0	0	0	0	0	0	0	0	0	0	0	0
yes	0		0		1	1	0		27	4	9	0	0		0	APGAR 9-10	33.5	4	4	6	1	2	OTHER PROFESSIONS	term													UNEVENTFULLY	0	0	0	0	0	0	0	0	0	0	0	0
yes	0		0		2	2	0		25	4	5	1	0		0	APGAR 8-9	missing	4	4	7	0	2	OTHER PROFESSIONS	term													UNEVENTFULLY	0	0	0	0	0	0	0	0	0	0	0	0
yes	0		0		3	2	0		25	4	5	1	0		0	APGAR 8-9	32	4	4	7	1	2	HOUSEWIFE	term													UNEVENTFULLY	0	0	0	0	0	0	0	0	0	0	0	0
yes	0		0		2	2	0		35	4	6	1	0		0	APGAR 8-9	missing	4	4	7	1	2	STUDENT	term													UNEVENTFULLY	0	0	0	0	0	0	0	0	0	0	0	0
yes	0		0		1	1	0		28	4	5	1	0		0	APGAR 8-9	35	4	4	6	2	2	HOUSEWIFE	term													UNEVENTFULLY	0	0	0	0	0	0	0	0	0	0	0	0
yes	0		0		2	2	0		32	4	6	1	0		0	APGAR 8-9	34	4	4	7	1	2	OTHER PROFESSIONS	term													UNEVENTFULLY	0	0	0	0	0	0	0	0	0	0	0	0
yes	0		0		1	1	0		29	4	6	1	0		0	APGAR 9-10	35	4	4	6	2	2	OTHER PROFESSIONS	term													UNEVENTFULLY	0	0	0	0	0	0	0	0	0	0	0	0
yes	0		0		1	1	0		30	4	1	1	0		0	APGAR 9-10	missing	4	4	6	2	2	OTHER PROFESSIONS	term													UNEVENTFULLY	0	0	0	0	0	0	0	0	0	0	0	0
yes	0		0		1	1	0		34	4	6	1	1		0	APGAR 8-9	missing	4	3	7	1	2	OTHER PROFESSIONS	preterm													AMNIORRHEXIS PREMATURE AND STILLBORN	0	1	0	0	0	0	0	1	0	0	0	0
yes	0		0		7	2	2		25	4	1	0	0		0	APGAR 9-10	35	4	4	5	2	2	HOUSEWIFE	term													UNEVENTFULLY	0	0	0	0	0	0	0	0	0	0	0	0
yes	0		0		4	2	2		34	4	1	0	0		0	APGAR 9-10	34	4	4	7	0	2	HOUSEWIFE	term													UNEVENTFULLY	0	0	0	0	0	0	0	0	0	0	0	0
yes	0		0		1	1	0		32	4	1	0	0		0	APGAR 9-10	missing	4	4	1	3	2	HOUSEWIFE	term													UNEVENTFULLY	0	0	0	0	0	0	0	0	0	0	0	0
yes	0		0		2	2	0		30	4	6	0	0		0	APGAR 9-10	missing	4	4	6	1	1	OTHER PROFESSIONS	term													UNEVENTFULLY	0	0	0	0	0	0	0	0	0	0	0	0
yes	0		0		4	2	1		35	4	0	0	0		0	APGAR 8-9	36	4	4	8	0	2	HOUSEWIFE	term													UNEVENTFULLY	0	0	0	0	0	0	0	0	0	0	0	0
yes	0		0		2	2	0		32	4	2	0	0		0	APGAR 9-10	missing	4	4	9	0	1	OTHER PROFESSIONS	term													UNEVENTFULLY	0	0	0	0	0	0	0	0	0	0	0	0
yes	0		0		1	1	0		27	4	9	1	0		0	APGAR 8-9	34	4	4	10	1	1	HOUSEWIFE	term													UNEVENTFULLY	0	0	0	0	0	0	0	0	0	0	0	0
yes	0		0		7	2	1		29	4	1	0	0		0	APGAR 10-10	missing	4	4	6	0	1	HOUSEWIFE	term													UNEVENTFULLY	0	0	0	0	0	0	0	0	0	0	0	0
yes	0		0		2	2	0		28	4	2	0	0		0	APGAR 9-10	35	4	4	5	1	1	HOUSEWIFE	term													UNEVENTFULLY	0	0	0	0	0	0	0	0	0	0	0	0
yes	0		0		2	2	0		26	4	1	0	0		0	APGAR 9-10	34	4	4	1	2	2	HOUSEWIFE	term													UNEVENTFULLY	0	0	0	0	0	0	0	0	0	0	0	0
yes	0		0		1	1	0		27	4	6	0	0		0	APGAR 9-9	missing	4	4	11	1	2	OTHER PROFESSIONS	term													UNEVENTFULLY	0	0	0	0	0	0	0	0	0	0	0	0
yes	0		0		4	2	0		24	4	1	1	0		0	APGAR 9-10	33	4	4	6	0	2	HOUSEWIFE	term congenital malformation cleft palate													UNEVENTFULLY	0	0	0	0	0	0	0	0	0	0	0	0
yes	0		0		1	1	0		23	4	6	1	0		0	APGAR 9-9	33	4	4	7	1	2	OTHER PROFESSIONS	term													UNEVENTFULLY	0	0	0	0	0	0	0	0	0	0	0	0
yes	0		0		1	1	0		26	1	6	0	1		0	APGAR 9-10	missing	4	4	5	2	1	OTHER PROFESSIONS	preterm													AMNIORRHEXIS PREMATURE	0	1	0	0	0	0	0	0	0	0	0	0
yes	0		0		5	2	0		29	4	0	0	0		0	APGAR 9-9	32	4	4	6	0	1	HOUSEWIFE	term													UNEVENTFULLY	0	0	0	0	0	0	0	0	0	0	0	0
yes	0		0		3	2	0		28	4	1	0	0		0	APGAR 8-9	missing	4	4	9	0	2	HOUSEWIFE	term													UNEVENTFULLY	0	0	0	0	0	0	0	0	0	0	0	0
yes	0		0		1	1	0		32	4	8	0	0		0	APGAR 9-10	33	4	4	5	0	1	HOUSEWIFE	term													UNEVENTFULLY	0	0	0	0	0	0	0	0	0	0	0	0
yes	0		0		1	1	0		32	4	6	0	0		0	APGAR 9-9	missing	4	4	10	0	1	OTHER PROFESSIONS	term													UNEVENTFULLY	0	0	0	0	0	0	0	0	0	0	0	0
yes	0		0		4	2	1		33	4	8	0	0		0	APGAR 9-9	missing	4	4	5	2	1	OTHER PROFESSIONS	term													UNEVENTFULLY	0	0	0	0	0	0	0	0	0	0	0	0
yes	0		0		3	2	0		27	4	6	0	0		0	APGAR 9-10	34	4	4	9	0	2	HOUSEWIFE	term													UNEVENTFULLY	0	0	0	0	0	0	0	0	0	0	0	0
yes	0		0		5	2	2		28	4	2	0	0		0	APGAR 9-9	35	4	4	10	2	1	HOUSEWIFE	term													UNEVENTFULLY	0	0	0	0	0	0	0	0	0	0	0	0
yes	0		0		1	1	0		29	4	6	0	0		0	APGAR 8-9	missing	4	4	10	1	2	HOUSEWIFE	term													UNEVENTFULLY	0	0	0	0	0	0	0	0	0	0	0	0
[truncated: 17 more columns]

## Sheet: Planilha2
COLUNA C	coluna H previous birth		COLUNA N delivery		COLUNA W marital status		COLUNA P seizure type			coluna X origin		coluna L		column M education		column Q ultrasound	column AK	column Z to AI		coluna AK			gestacional age			Coluna T		Birth weignt	Coluna U		obstetric outcomes column O	Column AM	Colunas AN até B0
0-without epilepsy	1-prmipara		0= VAGINAL		0-SINGLE		0=some kind crisis			1- capital		1 WHITE		0 ILLITERACY		0- normal	NO ASM 0	phenobarbital 1		monotheray	1		pretermo birth extreme < 30 weeks			1		<1000g Extreme low weignt	1		no complications 0	no outcome 0	no outcome 0
																	use ASM 1	carabamazepine 2		politherapy	2
1-with epilepsy	2- multipara		1=CESAREA		1- MARRIED		1- CTCG			2- countryside		2-BLACK		1 Fundamental 1 incomplete		1- abnormal		valproico acid 3		no use	0		Pretermo: 30 a 33 weeks			2		1000g a 1449g very low weight	2		yes complication 1	yes outcome 1	yes outcome 1
					2-stable union		2- status epileptic					3- YELLOW		2- Fundamental 1 complete				phenytoin 4					Pretermo later: 34 a < 36 weeks			3		1500g a 2500g low weight	3
					3 divorced							4 BROWN		3 Fundamental 2 incomplete				lamotrigine 5					birth terme: 37 a 41 weeks e 6 days			4		above 2500g	4
					4- widow							5 INDIGENOUS		4 Fundamental 2 complete				diazepam 6
														5 High school incomplete				oxcarbazepine7
														6 High school complete				ferrous sulfate8
														7 graduation incomplete				folic acid 9
														8 graduation complete				other drugs 10
														7 Graduation complete or incomplete				no drugs 0
														8 Graduation complete or incomplete
